# Supplementary material for: Biological effects of the loss of homochirality in a multicellular organism
Source: Nat Commun. 2022 Nov 18;13:7059. doi: 10.1038/s41467-022-34516-x (PMC9674851; doi:10.1038/s41467-022-34516-x)
Supplement: Supplementary file 4 — Source Data [file 41467_2022_34516_MOESM4_ESM.xlsx]

## Sheet: Fig1c
Chiral-selective immunostaining - adult midgut		n=20 biological replicates (animals) for each condition
signal intensities (arb. units)									Statistics:		Ordinary one-way ANOVA / multiple comparisons
anti-DEVDG	anti-DEVDG	anti-DEVdG	anti-DEVdG	anti-DEVisoDG	anti-DEVisoDG	anti-DEVisodG	anti-DEVisodG				Number of families	1
control	Pimt KO	control	Pimt KO	control	Pimt KO	control	Pimt KO				Number of comparisons per family	7
3.01546	4.31479	3.54061	52.6147	11.9974	75.2179	9.0263	10.683				Alpha	0.05
3.07188	5.56902	3.31396	53.3105	13.5304	66.2767	8.56095	11.6922
3.44597	4.08076	3.33294	39.1719	11.3758	66.9959	9.68467	12.9602				Dunnett's multiple comparisons test	Mean Diff.	95.00% CI of diff.	Below threshold?	Summary	Adjusted P Value	B-?
3.29358	4.28305	2.80041	58.0223	11.1105	69.009	10.1873	9.81372				control DEVD vs. Pimt KO DEVD	-1.34	-6.629 to 3.950	No	ns	0.9783	A	Pimt KO DEVD
4.11082	3.97826	3.6338	53.3759	12.4511	70.2097	7.64665	17.3427				control DEVd vs. Pimt KO DEVd	-44.71	-50.00 to -39.42	Yes	****	<0.0001	C	Pimt KO DEVd
3.60145	4.57036	3.67643	74.8864	9.70759	66.6345	9.71134	19.0076				control DEVisoD vs. Pimt KO DEVisoD	-64.66	-69.95 to -59.37	Yes	****	<0.0001	E	Pimt KO DEVisoD
3.08379	5.11087	3.42728	20.7875	10.553	64.785	9.98638	19.0737				control DEVisod vs. Pimt KO DEVisod	-5.957	-11.25 to -0.6671	Yes	*	0.02	G	Pimt KO DEVisod
3.29769	4.86559	2.50083	59.5515	11.3827	72.1765	8.89682	23.7302
3.55053	4.814	2.29576	63.6259	15.959	76.7254	9.64403	18.093
3.89493	4.26563	2.12148	64.3541	11.9829	75.3442	9.81892	19.1362
2.88429	4.45558	2.37758	33.4479	14.1928	96.084	8.18855	14.2775				Test details	Mean 1	Mean 2	Mean Diff.	SE of diff.	n1	n2	q	DF
3.65678	5.62574	2.3699	32.3319	12.703	78.3663	10.999	8.76868				control DEVD vs. Pimt KO DEVD	3.32	4.66	-1.34	2.001	20	20	0.6696	152
3.50027	4.47027	2.92112	29.5072	11.1714	84.7042	12.05	5.74687				control DEVd vs. Pimt KO DEVd	3.074	47.78	-44.71	2.001	20	20	22.34	152
3.22458	4.20582	4.14384	48.6516	8.89501	83.8603	9.03144	7.11134				control DEVisoD vs. Pimt KO DEVisoD	11.76	76.42	-64.66	2.001	20	20	32.31	152
3.18321	4.01418	3.87303	42.9646	9.51021	79.0947	7.41056	17.7528				control DEVisod vs. Pimt KO DEVisod	9.296	15.25	-5.957	2.001	20	20	2.977
2.99599	5.52088	4.06637	54.8368	10.7941	100	9.58628	22.7381
3.59086	5.0842	3.91198	37.648	11.9307	81.6999	8.09972	20.1774
3.22899	4.61789	2.25923	47.1201	11.9933	75.8708	10.6553	9.7495
2.68817	4.64522	2.53905	50.2833	15.416	59.6816	8.90432	19.138
3.0749	4.70056	2.37172	39.1203	8.53398	85.5938	7.82227	18.0514

## Sheet: Fig1d
Pimt activity DEVbetaDG and DEVDG substrates				n=3 independent technical replicates for each condition
absorsbance at 510 nm (arb. units)
substrate:	Ac-KRKGDEVDGVDEVAK-amide (Peptide 1)			Ac-KRKGDEV-(iso-L-Asp)-GVDEVAK-amide (Peptide 2)
Time (minutes)	DEVDG			DEVbetaDG				Methyltransferase activity
0	-0.0556	0.0187	0.0068	0.0002	0.02396	0.0363
3	0.0171	-0.0024	0.0232	0.0002	0.047	0.0702		ΔAbs/min = (Abs at Time 2) – (Abs at Time 1)/3
6	0.0046	0.00429	-0.0305	0.0747	0.1077	0.1019
9	0.0047	0.0449	-0.0577	0.1302	0.1694	0.1536		X= (ΔAbs/min) / 26.0mM‐1 X 40.780141844 (final reaction volume/enzyme)
12	-0.0007	0.01252	-0.0355	0.1463	0.2424	0.2075
15	0.0543	0.0136	-0.0123	0.2004	0.3612	0.2435		Extinction coefficient of 3 ,5‐dichloro‐2‐hydroxybenzenesulfonic acid (DHBS)=26.0mM‐1cm‐1.
18	-0.05548	0.025	-0.11328	0.3088	0.4288	0.4412
21	0.0401	0.00906	-0.0256	0.3141	0.4627	0.4632		Pimt methyltransferase activity= 0.06039 μmol/min/ml for DEVisoD substrate
24	0.00124	-0.011	0.0067	0.3916	0.5602	0.5915
27	0.03	0.00828	-0.0744	0.4777	0.6099	0.6934
30	-0.0044	0.0018	-0.012	0.5022	0.7367	0.8562
33	0.0544	0.0346	0.0175	0.6248	0.8596	0.9678
36	0.0451	0.0345	-0.0035	0.7559	0.9903	1.079
39	0.0411	0.021	0.0268	0.8822	1.1073	1.241
42	0.0309	0.0119	-0.0323	0.9578	1.2001	1.3798
45	0.0053	0.02	-0.2073	1.0563	1.3317	1.4773
48	-0.0038	-0.01	0.0268	1.1607	1.4364	1.6115
51	0.0219	0.0477	0.0515	1.3111	1.5256	1.7167
54	0.056	0.0162	0.00919	1.3297	1.6774	1.8552
57	0.0299	0.0166	0.0109	1.461	1.756	1.9156
60	0.0244	-0.0104	0.0063	1.5827	1.84	1.9881

## Sheet: Fig2a
Chiral-selective ELISA		n=3 independent technical replicates for each condition
absorbance at 405 nm (arb. units)
antibody:
anti-DEV[L-Aspartate]G	antigen 1			antigen 2			antigen 3			antigen 4
	[C]-GG-DEV-[L-Aspartate]-G-amide			[C]-GG-DEV-[D-Aspartate]-G-amide			[C]-GG-DEV-[iso-L-Aspartate]-G-amide			[C]-GG-DEV-[iso-D-Aspartate]-G-amide
serum dilution	Average	S.D.		Average	S.D.		Average	S.D.		Average	S.D.
50	3	0		0.117	0.00707107		3	0		0.1225	0.00353553
100	3	0		0.097	0.0127279		1.961	0.118794		0.088	0.00282843
200	2.369	0.0282843		0.0865	0.00070711		1.1335	0.0615183		0.084	0.00141421
400	1.553	0.0622254		0.0895	0.00777817		0.6195	0.0219203		0.086	0.00707107
800	0.888	0.00848528		0.087	0.00424264		0.3715	0.0176777		0.081	0.00282843
1600	0.5215	0.00070711		0.1195	0.0388909		0.232	0.0141421		0.0805	0.00919239
3200	0.296	0.00424264		0.127	0.0636396		0.153	0.00848528		0.0895	0.00353553
6400	0.202	0.00989949		0.0875	0.013435		0.12	0.00141421		0.081	0.00141421
12800	0.1515	0.0120208		0.092	0.00141421		0.0925	0.00636396		0.089	0.00424264
25600	0.132	0.00989949		0.094	0.0198		0.0865	0.00494975		0.0855	0.00777817
51200	0.1195	0.00070711		0.095	0.00707107		0.0855	0.00494975		0.0895	0.00494975
antibody:
anti-DEV[D-Asartate]G	antigen 1			antigen 2			antigen 3			antigen 4
	[C]-GG-DEV-[L-Aspartate]-G-amide			[C]-GG-DEV-[D-Aspartate]-G-amide			[C]-GG-DEV-[iso-L-Aspartate]-G-amide			[C]-GG-DEV-[iso-D-Aspartate]-G-amide
serum dilution	Average	S.D.		Average	S.D.		Average	S.D.		Average	S.D.
50	1.267	0.086267		3	0		1.55	0.106066		0.4355	0.0318198
100	0.993	0.0155564		3	0		0.807	0.265872		0.331	0.00424264
200	0.781	0.0537401		3	0		0.4455	0.0869741		0.284	0.00989949
400	0.619	0		3	0		0.277	0.0551543		0.237	0.0127279
800	0.469	0.0127279		2.336	0.0650538		0.178	0.0311127		0.197	0.0141421
1600	0.3425	0.0219203		1.5445	0.156271		0.1225	0.0162635		0.146	0.00989949
3200	0.24	0.00848528		0.927	0.0777817		0.1015	0.00777817		0.115	0.00707107
6400	0.1765	0.00212132		0.584	0.120208		0.088	0.00282843		0.0965	0.00070711
12800	0.1325	0.00919239		0.312	0.00565685		0.0785	0.00494975		0.0865	0.00494975
25600	0.103	0.00141421		0.218	0.039598		0.074	0.00565685		0.079	0.00282843
51200	0.093	0.00282843		0.1365	0.00636396		0.0795	0.00212132		0.076	0.00141421
antibody:
anti-DEV[iso-L-Asartate]G	antigen 1			antigen 2			antigen 3			antigen 4
	[C]-GG-DEV-[L-Aspartate]-G-amide			[C]-GG-DEV-[D-Aspartate]-G-amide			[C]-GG-DEV-[iso-L-Aspartate]-G-amide			[C]-GG-DEV-[iso-D-Aspartate]-G-amide
serum dilution	Average	S.D.		Average	S.D.		Average	S.D.		Average	S.D.
50	0.3785	0.026163		0.7315	0.00212132		3	0		2.116	0.123037
100	0.23	0.00989949		0.4265	0.0289914		3	0		1.186	0.165463
200	0.197	0.0212132		0.27	0.0636396		3	0		0.7135	0.0841457
400	0.1635	0.013435		0.238	0.00565685		3	0		0.4405	0.0487904
800	0.151	0.00565685		0.189	0.0226274		3	0		0.276	0.0296985
1600	0.128	0.00141421		0.1295	0.00636396		3	0		0.184	0.00848528
3200	0.117	0.00424264		0.113	0.00424264		2.1715	0.0799031		0.1395	0.00494975
6400	0.1135	0.00636396		0.107	0.00848528		1.3345	0.0304056		0.1155	0.00070711
12800	0.0995	0.00919239		0.1095	0.0190919		0.7725	0.00777817		0.1035	0.00777817
25600	0.1045	0.0106066		0.098	0.00848528		0.459	0.0183848		0.091	0.00141421
51200	0.0985	0.00919239		0.089	0.00282843		0.279	0.00282843		0.085	0.00141421
antibody:
anti-DEV[iso-D-Asartate]G	antigen 1			antigen 2			antigen 3			antigen 4
	[C]-GG-DEV-[L-Aspartate]-G-amide			[C]-GG-DEV-[D-Aspartate]-G-amide			[C]-GG-DEV-[iso-L-Aspartate]-G-amide			[C]-GG-DEV-[iso-D-Aspartate]-G-amide
serum dilution	Average	S.D.		Average	S.D.		Average	S.D.		Average	S.D.
50	0.3055	0.0388909		0.203	0.0212132		0.393	0.0282843		3	0
100	0.0995	0.00494975		0.122	0.00424264		0.2215	0.013435		3	0
200	0.0885	0.00353553		0.1005	0.00212132		0.159	0.0127279		3	0
400	0.087	0.019799		0.09	0.00141421		0.127	0.00141421		3	0
800	0.086	0.00989949		0.0845	0.00070711		0.1055	0.00636396		3	0
1600	0.079	0.00282843		0.08	0.00141421		0.0935	0.00212132		3	0
3200	0.0825	0.00777817		0.0765	0.00070711		0.0875	0.00070711		2.1205	0.0799031
6400	0.1085	0.0431335		0.0745	0.00070711		0.0775	0.00070711		1.297	0.0311127
12800	0.087	0.00141421		0.073	0.00141421		0.0745	0.00070711		0.75	0.0240416
25600	0.079	0.00565685		0.075	0.00141421		0.0745	0.00212132		0.4475	0.0190919
51200	0.0795	0.00212132		0.0815	0.00353553		0.076	0.00141421		0.3075	0.033234

## Sheet: Fig2b
SRCD ratios of peptides DEVDG andDEVdG			n=4 independent technical replicates for each condition					Generic	ss49896.gen							Generic	ss49924.gen							Generic	ss49916.gen							Generic	ss49920.gen							Generic	ss49904.gen
SRCD (dE)
	DEVDG	DEVDG:DEVdG 3:1	DEVDG:DEVdG 1:1	DEVDG:DEVdG 1:3	DEVdG			Low Wavelength	170							Low Wavelength	170							Low Wavelength	170							Low Wavelength	170							Low Wavelength	170
wavelength (nm)	dE	dE	dE	dE	dE			High Wavelength	261							High Wavelength	261							High Wavelength	261							High Wavelength	261							High Wavelength	261
170	-0.012	-0.387	-0.176	0.173	-0.234			Interval (nm)	1							Interval (nm)	1							Interval (nm)	1							Interval (nm)	1							Interval (nm)	1
171	-0.25	-0.524	-0.347	-0.071	-0.303			Machine	SOLEIL							Machine	SOLEIL							Machine	SOLEIL							Machine	SOLEIL							Machine	SOLEIL
172	-0.428	-0.606	-0.475	-0.258	-0.359			Dwell time (s)	9							Dwell time (s)	9							Dwell time (s)	9							Dwell time (s)	9							Dwell time (s)	9
173	-0.548	-0.633	-0.559	-0.389	-0.404			Accumulations	4							Accumulations	4							Accumulations	4							Accumulations	4							Accumulations	4
174	-0.567	-0.461	-0.55	-0.443	-0.418			Sensitivity	0.02							Sensitivity	0.02							Sensitivity	0.02							Sensitivity	0.02							Sensitivity	0.02
175	-0.561	-0.485	-0.545	-0.436	-0.435			Pathlength (cm)	0.0022							Pathlength (cm)	0.0022							Pathlength (cm)	0.0022							Pathlength (cm)	0.0022							Pathlength (cm)	0.0022
176	-0.591	-0.478	-0.608	-0.482	-0.476			Concentration (mg/ml)	6.313							Concentration (mg/ml)	9.16							Concentration (mg/ml)	15.18							Concentration (mg/ml)	15.49							Concentration (mg/ml)	11.93
177	-0.564	-0.478	-0.595	-0.537	-0.484			Smoothing window	7							Smoothing window	7							Smoothing window	7							Smoothing window	7							Smoothing window	7
178	-0.53	-0.481	-0.626	-0.573	-0.46			M.R.W. (Da)	113.83							M.R.W. (Da)	113.83							M.R.W. (Da)	113.83							M.R.W. (Da)	113.83							M.R.W. (Da)	113.83
179	-0.511	-0.477	-0.631	-0.624	-0.444			Units	DE							Units	DE							Units	DE							Units	DE							Units	DE
180	-0.483	-0.467	-0.647	-0.641	-0.417			Scalefactor	0.248512							Scalefactor	0.171273							Scalefactor	0.10335							Scalefactor	0.101282							Scalefactor	0.131505
181	-0.441	-0.464	-0.638	-0.652	-0.39			Zeroed between	250	260						Zeroed between	255	260						Zeroed between	255	260						Zeroed between	255	260						Zeroed between	250	260
182	-0.378	-0.465	-0.652	-0.673	-0.358			Baselines	ss49912.dat::ss49913.dat::ss49914.dat::ss49915.dat							Baselines	ss49912.dat::ss49913.dat::ss49914.dat::ss49915.dat							Baselines	ss49912.dat::ss49913.dat::ss49914.dat::ss49915.dat							Baselines	ss49912.dat::ss49913.dat::ss49914.dat::ss49915.dat							Baselines	ss49912.dat::ss49913.dat::ss49914.dat::ss49915.dat
183	-0.33	-0.464	-0.682	-0.7	-0.347			Samples	ss49896.dat::ss49897.dat::ss49898.dat::ss49899.dat							Samples	ss49924.dat::ss49925.dat::ss49926.dat::ss49927.dat							Samples	ss49916.dat::ss49917.dat::ss49918.dat::ss49919.dat							Samples	ss49920.dat::ss49921.dat::ss49922.dat::ss49923.dat							Samples	ss49904.dat::ss49905.dat::ss49906.dat::ss49907.dat
184	-0.312	-0.484	-0.728	-0.767	-0.359			Description	DEVD 22							Description	3:1 DEVD:DEVd 22							Description	1:1 DEVD:DEVd 22							Description	1:3 DEVD:DEVd 22							Description	DEVisoD 22
185	-0.334	-0.538	-0.8	-0.87	-0.398			261	0.00908389	-240.042	0.00908389	0	0.0556831	0.0571906		261	-0.0197554	-240.302	-0.0197554	0	0.0395467	0.0394153		261	-0.00640214	-240.163	-0.00640214	0	0.0238182	0.0237842		261	-0.0116969	-239.954	-0.0116969	0	0.0317347	0.0233082		261	-0.00930048	-240.083	-0.00930048	0	0.0509385	0.0302636
186	-0.398	-0.614	-0.899	-0.956	-0.463			260	0.0451795	-240.229	0.0451795	0	0.0138106	0.0217382		260	-7.818e-05	-240.493	-7.818e-05	0	0.0194684	0.0149818		260	0.0138008	-240.352	0.0138008	0	0.0163211	0.0090404		260	0.00773038	-240.146	0.00773038	0	0.0159079	0.00885948		260	0.00407386	-240.252	0.00407386	0	0.00827173	0.0115032
187	-0.503	-0.721	-0.993	-1.074	-0.561			259	-0.0286587	-240.613	-0.0286587	0	0.0229555	0.0390507		259	-0.00902516	-240.882	-0.00902516	0	0.025461	0.0269134		259	-0.00825525	-240.738	-0.00825525	0	0.00647837	0.0162403		259	0.000230137	-240.53	0.000230137	0	0.0134587	0.0159152		259	0.00516191	-240.637	0.00516191	0	0.0142006	0.0206645
188	-0.639	-0.845	-1.115	-1.184	-0.676			258	-0.00735738	-241.005	-0.0224977	0	0.0113589	0.0356163		258	0.0118407	-241.267	-0.000795356	0	0.0227565	0.0245464		258	-0.0092737	-241.133	-0.010704	0	0.0187406	0.014812		258	0.00751227	-240.921	3.06769e-05	0	0.0104426	0.0145155		258	0.00943713	-241.031	0.001104	0	0.0183046	0.0188471
189	-0.808	-0.979	-1.236	-1.271	-0.812			257	-0.0477874	-241.421	-0.0235949	0	0.031321	0.0241229		257	-0.011817	-241.646	0.000865547	0	0.0174635	0.0166253		257	-0.01588	-241.53	-0.00814175	0	0.014974	0.0100321		257	-0.0192954	-241.313	-0.00361783	0	0.0109211	0.00983138		257	-0.0113736	-241.423	0.00109206	0	0.0214505	0.0127651
190	-1.006	-1.107	-1.32	-1.351	-0.965			256	-0.00520571	-241.823	-0.00713456	0	0.00822352	0.0605686		256	0.000869787	-242.051	-0.00253244	0	0.0225778	0.0417434		256	-0.00600934	-241.928	-0.000866871	0	0.00530974	0.025189		256	0.00470213	-241.714	-0.00400235	0	0.013601	0.0246849		256	-0.00356657	-241.824	-0.00236115	0	0.0122307	0.0320511
191	-1.216	-1.239	-1.404	-1.424	-1.126			255	0.0320136	-242.229	0.011151	0	0.0412115	0.0137714		255	0.0082099	-242.459	0.000219643	0	0.0122579	0.00949112		255	0.0256174	-242.33	0.00703406	0	0.00923392	0.00572719		255	-0.000879448	-242.114	-0.000851702	0	0.00651059	0.00561257		255	0.0128644	-242.228	0.00104845	0	0.0132463	0.0072874
192	-1.431	-1.364	-1.472	-1.451	-1.287			254	0.00265369	-242.632	0.020452	0	0.00574515	0.0260411		254	-0.0134612	-242.867	0.00665387	0	0.00685204	0.0179473		254	-0.00369826	-242.741	0.00799506	0	0.0136726	0.0108299		254	-0.00160809	-242.522	0.00321706	0	0.0169862	0.0106131		254	-0.0106968	-242.632	0.00170032	0	0.0228271	0.0137802
193	-1.623	-1.457	-1.496	-1.45	-1.435			253	0.0309743	-243.039	0.00126748	0	0.0315046	0.0397535		253	0.0254079	-243.273	-0.000243418	0	0.0198628	0.0273978		253	0.00607918	-243.15	-0.003697	0	0.011587	0.0165325		253	0.00658346	-242.929	-0.00429892	0	0.00663741	0.0162017		253	0.00973019	-243.038	-0.00699879	0	0.0224161	0.0210364
194	-1.774	-1.506	-1.494	-1.413	-1.555			252	-0.0305563	-243.447	-0.000312233	0	0.0331963	0.030645		252	-0.0028	-243.687	0.0107344	0	0.0184217	0.0211203		252	-0.0187468	-243.562	-0.0120875	0	0.0103576	0.0127445		252	-0.0114334	-243.335	-0.00445529	0	0.00894477	0.0124895		252	-0.0206755	-243.449	-0.00584137	0	0.00659142	0.0162164
195	-1.891	-1.529	-1.459	-1.34	-1.647			251	-0.0223502	-243.856	-0.00539778	0	0.0226601	0.0298821		251	-0.00720445	-244.096	0.0111925	0	0.0258308	0.0205945		251	-0.0230564	-243.97	-0.0118558	0	0.00451025	0.0124273		251	-0.0130969	-243.746	-0.00478146	0	0.0155587	0.0121785		251	-0.0124978	-243.858	-0.0034853	0	0.00393158	0.0158127
196	-1.966	-1.518	-1.38	-1.224	-1.704			250	0.0310946	-244.268	-0.0228008	0	0.0367803	0.0405962		250	0.0433387	-244.503	-0.00142106	0	0.0414629	0.0279786		250	0.00261137	-244.386	-0.014489	0	0.011771	0.016883		250	0.0033896	-244.154	-0.00885966	0	0.0143276	0.0165451		250	0.0175427	-244.268	-0.00943246	0	0.0162447	0.0214823
197	-2.004	-1.48	-1.293	-1.107	-1.726			249	-0.0591869	-244.671	-0.0313565	0	0.0231546	0.0374913		249	-0.0312942	-244.913	-0.00235606	0	0.0357965	0.0258387		249	-0.0168744	-244.811	-0.0108388	0	0.0153432	0.0155917		249	-0.00922505	-244.563	-0.0100228	0	0.013952	0.0152797		249	-0.0219281	-244.699	-0.00929764	0	0.0137715	0.0198393
198	-2.012	-1.428	-1.197	-0.977	-1.713			248	-0.0649059	-245.065	-0.0553471	0	0.0533613	0.0384702		248	-0.0164893	-245.312	-0.00625368	0	0.0250644	0.0265133		248	-0.0171119	-245.227	-0.0133821	0	0.00838497	0.0159988		248	-0.0221197	-244.967	-0.0133239	0	0.0161986	0.0156786		248	-0.024145	-245.097	-0.015965	0	0.0118918	0.0203573
199	-1.968	-1.339	-1.064	-0.817	-1.653			247	-0.0705387	-245.453	-0.0853975	0	0.0154225	0.043226		247	-0.00323159	-245.709	-0.0239896	0	0.00671169	0.029791		247	-0.0183861	-245.626	-0.0272965	0	0.0199352	0.0179766		247	-0.0189889	-245.363	-0.0238072	0	0.00529896	0.0176169		247	-0.0197984	-245.492	-0.027874	0	0.00958758	0.0228739
200	-1.883	-1.216	-0.915	-0.661	-1.562			246	-0.0881222	-245.828	-0.0828572	0	0.0423333	0.0614655		246	-0.0170971	-246.091	-0.0184387	0	0.0202646	0.0423615		246	-0.0321722	-246.018	-0.028952	0	0.00926307	0.025562		246	-0.0199338	-245.753	-0.0220028	0	0.0107162	0.0250505		246	-0.026699	-245.878	-0.0278674	0	0.0149498	0.0325257
201	-1.784	-1.086	-0.773	-0.524	-1.456			245	-0.0983927	-246.182	-0.0863962	0	0.022707	0.0334758		245	-0.0490595	-246.448	-0.0301597	0	0.0190226	0.0230713		245	-0.0464467	-246.39	-0.0334678	0	0.0137867	0.0139218		245	-0.0338788	-246.119	-0.0225024	0	0.017407	0.0136432		245	-0.0432914	-246.238	-0.0362946	0	0.0122115	0.0177144
202	-1.658	-0.954	-0.633	-0.393	-1.333			244	-0.0767594	-246.507	-0.0944329	0	0.0568161	0.0421427		244	-0.0240482	-246.784	-0.0418309	0	0.0156416	0.0290444		244	-0.0231847	-246.731	-0.0389441	0	0.0194294	0.0175261		244	-0.010691	-246.463	-0.0269502	0	0.00697797	0.0171754		244	-0.044522	-246.576	-0.0538584	0	0.0114831	0.0223007
203	-1.517	-0.825	-0.505	-0.274	-1.2			243	-0.0985331	-246.793	-0.103084	0	0.0446156	0.0405306		243	-0.0526191	-247.084	-0.0443759	0	0.00465057	0.0279334		243	-0.0466759	-247.048	-0.0475659	0	0.021747	0.0168557		243	-0.0373331	-246.771	-0.0315325	0	0.00646914	0.0165184		243	-0.0711807	-246.872	-0.0738657	0	0.00890094	0.0214476
204	-1.369	-0.7	-0.39	-0.17	-1.064			242	-0.120561	-247.032	-0.1043	0	0.0275615	0.0484919		242	-0.0457529	-247.322	-0.0425455	0	0.0266858	0.0334203		242	-0.0577032	-247.31	-0.055131	0	0.0236419	0.0201666		242	-0.0365385	-247.034	-0.0313411	0	0.0108401	0.019763		242	-0.0964127	-247.119	-0.0869119	0	0.0136973	0.0256605
205	-1.215	-0.58	-0.282	-0.07	-0.928			241	-0.110377	-247.192	-0.0983541	0	0.0330476	0.023238		241	-0.0410229	-247.502	-0.0456039	0	0.0255897	0.0160154		241	-0.0680281	-247.51	-0.0545841	0	0.0226849	0.00966413		241	-0.0337969	-247.231	-0.03207	0	0.013401	0.00947072		241	-0.0985995	-247.301	-0.0909401	0	0.0286023	0.0122969
206	-1.065	-0.464	-0.185	0.021	-0.804			240	-0.0794814	-247.267	-0.0998599	0	0.0352783	0.0568767		240	-0.0456501	-247.586	-0.0457647	0	0.0273531	0.039199		240	-0.0461272	-247.628	-0.047315	0	0.0123788	0.0236537		240	-0.0228425	-247.346	-0.0310023	0	0.0153665	0.0231803		240	-0.0824839	-247.39	-0.0920631	0	0.0158906	0.0300975
207	-0.941	-0.369	-0.106	0.087	-0.701			239	-0.0895096	-247.22	-0.106821	0	0.0770989	0.0411534		239	-0.0498217	-247.558	-0.0526727	0	0.0256739	0.0283626		239	-0.0247192	-247.637	-0.0454647	0	0.00952939	0.0171147		239	-0.0286147	-247.354	-0.033658	0	0.0136339	0.0167722		239	-0.0814275	-247.377	-0.0901817	0	0.00995304	0.0217771
208	-0.828	-0.29	-0.049	0.134	-0.612			238	-0.159034	-247.037	-0.124449	0	0.00291361	0.0547199		238	-0.0685611	-247.387	-0.0626681	0	0.0224086	0.0377125		238	-0.0603639	-247.497	-0.0517649	0	0.0209467	0.0227567		238	-0.0479273	-247.234	-0.0321167	0	0.0106388	0.0223013		238	-0.111308	-247.227	-0.093875	0	0.0292603	0.0289561
209	-0.744	-0.242	-0.006	0.171	-0.543			237	-0.150174	-246.693	-0.160218	0	0.0617267	0.0468271		237	-0.0706308	-247.058	-0.0701365	0	0.0234532	0.0322729		237	-0.0733044	-247.224	-0.0689034	0	0.0227979	0.0194743		237	-0.031025	-246.96	-0.0332454	0	0.0201003	0.0190846		237	-0.102512	-246.919	-0.111295	0	0.0139167	0.0247795
210	-0.67	-0.198	0.031	0.208	-0.482			236	-0.177478	-246.158	-0.203025	0	0.0417935	0.0163759		236	-0.0856752	-246.543	-0.0940381	0	0.0250027	0.0112862		236	-0.082907	-246.785	-0.0847127	0	0.0212021	0.00681036		236	-0.0197462	-246.515	-0.0375135	0	0.0106563	0.00667406		236	-0.124717	-246.429	-0.137869	0	0.0146064	0.00866565
211	-0.611	-0.161	0.053	0.229	-0.434			235	-0.244013	-245.43	-0.221678	0	0.0424824	0.0374001		235	-0.0992705	-245.87	-0.106735	0	0.0204246	0.0257758		235	-0.0873358	-246.165	-0.0851702	0	0.029968	0.0155538		235	-0.0395256	-245.897	-0.0267413	0	0.0201069	0.0152425		235	-0.167911	-245.762	-0.154796	0	0.029247	0.019791
212	-0.57	-0.136	0.074	0.24	-0.401			234	-0.273662	-244.528	-0.251847	0	0.0291676	0.044638		234	-0.151472	-245.006	-0.118674	0	0.0268478	0.0307642		234	-0.084847	-245.383	-0.0848132	0	0.0144857	0.0185639		234	-0.0418988	-245.121	-0.0265605	0	0.00818674	0.0181924		234	-0.189796	-244.924	-0.177783	0	0.0187734	0.0236211
213	-0.54	-0.111	0.086	0.238	-0.375			233	-0.231505	-243.493	-0.265582	0	0.0229169	0.0115487		233	-0.102397	-244.013	-0.124015	0	0.0510857	0.00795926		233	-0.0757083	-244.489	-0.0787951	0	0.0151779	0.00480282		233	0.00700456	-244.221	-0.0210799	0	0.0046117	0.0047067		233	-0.170378	-243.963	-0.188168	0	0.0212273	0.00611122
214	-0.514	-0.094	0.091	0.233	-0.359			232	-0.293331	-242.359	-0.282789	0	0.0272359	0.0164123		232	-0.129155	-242.93	-0.134574	0	0.0290151	0.0113113		232	-0.077805	-243.526	-0.0731735	0	0.00857934	0.0068255		232	-0.0305939	-243.256	-0.0183571	0	0.0105373	0.0066889		232	-0.203898	-242.932	-0.198063	0	0.0166353	0.00868492
215	-0.508	-0.095	0.084	0.216	-0.355			231	-0.296005	-241.234	-0.30478	0	0.0357097	0.0395597		231	-0.140686	-241.858	-0.141015	0	0.0276749	0.0272642		231	-0.0633217	-242.565	-0.0687475	0	0.0199035	0.0164519		231	-0.00980911	-242.298	-0.0130548	0	0.0318756	0.0161227		231	-0.202842	-241.898	-0.208185	0	0.0219664	0.0209338
216	-0.503	-0.105	0.071	0.207	-0.352			230	-0.355174	-240.171	-0.33497	0	0.0345168	0.0222188		230	-0.172377	-240.848	-0.155531	0	0.0164887	0.015313		230	-0.068666	-241.678	-0.0667138	0	0.0110052	0.00924027		230	-0.0258787	-241.418	-0.0135573	0	0.00827123	0.00905534		230	-0.233054	-240.912	-0.220646	0	0.0133701	0.0117575
217	-0.492	-0.117	0.059	0.199	-0.346			229	-0.33914	-239.196	-0.346881	0	0.0306751	0.027846		229	-0.154771	-239.941	-0.160554	0	0.0285779	0.0191913		229	-0.064019	-240.915	-0.0636557	0	0.0155043	0.0115805		229	0.0151173	-240.646	0.00344282	0	0.00771909	0.0113487		229	-0.220003	-240.064	-0.224524	0	0.0131965	0.0147353
218	-0.492	-0.134	0.039	0.187	-0.344			228	-0.363633	-238.356	-0.370432	0	0.0493433	0.0536935		228	-0.150623	-239.169	-0.163135	0	0.00964743	0.0370052		228	-0.0639343	-240.295	-0.0650985	0	0.0200295	0.0223299		228	0.00840766	-240.019	0.00975121	0	0.0112543	0.021883		228	-0.230636	-239.349	-0.23723	0	0.0166662	0.028413
219	-0.485	-0.141	0.023	0.169	-0.335			227	-0.385301	-237.64	-0.38923	0	0.035619	0.0236663		227	-0.173883	-238.525	-0.163104	0	0.0245341	0.0163106		227	-0.058758	-239.815	-0.0596177	0	0.00861138	0.00984225		227	0.0274171	-239.544	0.0251435	0	0.00714829	0.00964528		227	-0.248858	-238.773	-0.249621	0	0.00694035	0.0125235
220	-0.464	-0.141	0.019	0.153	-0.321			226	-0.429789	-237.039	-0.420955	0	0.0510021	0.0440662		226	-0.167578	-238.004	-0.169791	0	0.0247199	0.0303701		226	-0.0587968	-239.47	-0.0521956	0	0.00248769	0.0183261		226	0.0213537	-239.207	0.0301223	0	0.0100488	0.0179593		226	-0.277235	-238.325	-0.271161	0	0.0218405	0.0233185
221	-0.445	-0.138	0.014	0.133	-0.308			225	-0.43795	-236.537	-0.44143	0	0.0281666	0.0280212		225	-0.169469	-237.586	-0.171074	0	0.0353567	0.019312		225	-0.0364401	-239.246	-0.0448117	0	0.0107029	0.0116534		225	0.0576639	-238.985	0.0467909	0	0.0131577	0.0114201		225	-0.285487	-237.989	-0.288655	0	0.0266554	0.014828
222	-0.439	-0.142	0.004	0.11	-0.302			224	-0.452362	-236.116	-0.44308	0	0.0753034	0.0254832		224	-0.164583	-237.252	-0.159152	0	0.0222624	0.0175628		224	-0.0298836	-239.116	-0.0278538	0	0.0186515	0.0105978		224	0.056287	-238.861	0.0678988	0	0.0120132	0.0103858		224	-0.298789	-237.745	-0.29489	0	0.00723657	0.0134849
223	-0.434	-0.15	-0.005	0.093	-0.295			223	-0.438858	-235.753	-0.433905	0	0.0462874	0.028983		223	-0.151807	-236.989	-0.150396	0	0.0429269	0.0199748		223	-0.0200367	-239.069	-0.00463065	0	0.0101019	0.0120533		223	0.0956215	-238.822	0.0927958	0	0.0125167	0.0118121		223	-0.300305	-237.571	-0.295037	0	0.014464	0.0153369
224	-0.443	-0.159	-0.028	0.068	-0.295			222	-0.416882	-235.429	-0.439203	0	0.018844	0.0268184		222	-0.131255	-236.774	-0.142308	0	0.0424175	0.0184831		222	0.0226838	-239.087	0.00399354	0	0.0230558	0.0111531		222	0.119592	-238.849	0.110407	0	0.014387	0.0109299		222	-0.289514	-237.459	-0.301936	0	0.0145756	0.0141915
225	-0.441	-0.171	-0.045	0.047	-0.289			221	-0.446042	-235.141	-0.445249	0	0.030267	0.0175376		221	-0.143138	-236.596	-0.137929	0	0.0202162	0.0120867		221	0.0230308	-239.159	0.0137613	0	0.00800183	0.00729345		221	0.127924	-238.954	0.132779	0	0.015545	0.00714749		221	-0.308064	-237.415	-0.308498	0	0.0017865	0.00928035
226	-0.421	-0.17	-0.052	0.03	-0.271			220	-0.48394	-234.867	-0.463987	0	0.00800453	0.0168157		220	-0.141011	-236.444	-0.141132	0	0.0396179	0.0115893		220	-0.00442294	-239.282	0.0188501	0	0.0184203	0.00699326		220	0.144982	-239.082	0.152769	0	0.0244452	0.0068533		220	-0.331177	-237.387	-0.320544	0	0.0135832	0.00889838
227	-0.389	-0.163	-0.06	0.025	-0.25			219	-0.468662	-234.601	-0.484589	0	0.0390065	0.0298953		219	-0.138919	-236.313	-0.140851	0	0.0274841	0.0206036		219	0.0314239	-239.449	0.0229193	0	0.00847693	0.0124327		219	0.174165	-239.258	0.168545	0	0.0153209	0.0121839		219	-0.327544	-237.385	-0.335007	0	0.0177808	0.0158197
228	-0.37	-0.163	-0.065	0.01	-0.237			218	-0.497419	-234.342	-0.492086	0	0.0158141	0.0165516		218	-0.141026	-236.176	-0.133597	0	0.0170938	0.0114072		218	0.0378613	-239.664	0.0391822	0	0.0195886	0.0068834		218	0.195668	-239.49	0.187239	0	0.0182526	0.00674564		218	-0.344057	-237.42	-0.343513	0	0.0115495	0.00875859
229	-0.347	-0.161	-0.064	0.003	-0.225			217	-0.498632	-234.086	-0.491825	0	0.0271353	0.0160741		217	-0.114435	-236.087	-0.117316	0	0.0103404	0.0110781		217	0.0608126	-239.947	0.0588996	0	0.0158724	0.00668482		217	0.186899	-239.793	0.199281	0	0.0192504	0.00655104		217	-0.350285	-237.498	-0.345882	0	0.0285523	0.00850591
230	-0.335	-0.156	-0.067	-0.014	-0.221			216	-0.496358	-233.856	-0.502678	0	0.034372	0.0482049		216	-0.108496	-236.041	-0.104624	0	0.0198073	0.0332224		216	0.0727285	-240.34	0.070792	0	0.0323402	0.0200473		216	0.214441	-240.195	0.207059	0	0.00750893	0.0196461		216	-0.352539	-237.647	-0.351723	0	0.0229336	0.0255086
231	-0.305	-0.141	-0.069	-0.013	-0.208			215	-0.500349	-233.649	-0.507698	0	0.020337	0.0345874		215	-0.0820072	-236.055	-0.0950452	0	0.0401155	0.0238374		215	0.0772396	-240.844	0.0842196	0	0.0156128	0.0143841		215	0.213226	-240.719	0.215635	0	0.0169253	0.0140962		215	-0.348315	-237.88	-0.355434	0	0.0192987	0.0183026
232	-0.283	-0.135	-0.073	-0.018	-0.198			214	-0.531965	-233.522	-0.513583	0	0.0181832	0.0433047		214	-0.107649	-236.149	-0.094159	0	0.0243363	0.0298453		214	0.0935861	-241.502	0.0905083	0	0.00530449	0.0180094		214	0.228123	-241.406	0.232965	0	0.0227388	0.017649		214	-0.366631	-238.237	-0.358742	0	0.014533	0.0229156
233	-0.266	-0.124	-0.079	-0.021	-0.188			213	-0.531495	-233.449	-0.540422	0	0.0317203	0.0138037		213	-0.104601	-236.366	-0.110928	0	0.0200519	0.00951341		213	0.0911374	-242.375	0.0856191	0	0.00669141	0.00574063		213	0.238324	-242.319	0.238141	0	0.01511	0.00562575		213	-0.375091	-238.754	-0.375347	0	0.0137209	0.00730451
234	-0.252	-0.119	-0.085	-0.027	-0.178			212	-0.553133	-233.47	-0.570499	0	0.0388305	0.029687		212	-0.125015	-236.715	-0.136238	0	0.0271121	0.0204601		212	0.0750399	-243.508	0.0744779	0	0.0177799	0.0123461		212	0.25198	-243.495	0.240306	0	0.0175568	0.012099		212	-0.38857	-239.463	-0.401016	0	0.0183402	0.0157095
235	-0.222	-0.107	-0.085	-0.027	-0.155			211	-0.640391	-233.611	-0.611429	0	0.0181416	0.0145797		211	-0.18376	-237.237	-0.16139	0	0.0315556	0.0100482		211	0.0431846	-244.948	0.0533077	0	0.0231762	0.00606334		211	0.219684	-244.981	0.229445	0	0.00833986	0.005942		211	-0.448016	-240.403	-0.434413	0	0.0340422	0.00771513
236	-0.203	-0.094	-0.085	-0.038	-0.138			210	-0.655843	-233.9	-0.670352	0	0.0219826	0.043133		210	-0.189506	-237.968	-0.197616	0	0.0358277	0.0297269		210	0.0337662	-246.723	0.0305721	0	0.0219304	0.017938		210	0.208884	-246.816	0.207903	0	0.0220667	0.017579		210	-0.479234	-241.621	-0.482436	0	0.039647	0.0228247
237	-0.16	-0.07	-0.069	-0.033	-0.111			209	-0.742733	-234.326	-0.744334	0	0.0186855	0.0494624		209	-0.23587	-238.916	-0.242056	0	0.0255181	0.0340891		209	-0.00262386	-248.88	-0.00575078	0	0.0320803	0.0205702		209	0.175028	-249.087	0.171031	0	0.0123387	0.0201585		209	-0.539133	-243.14	-0.54341	0	0.0207079	0.026174
238	-0.124	-0.063	-0.052	-0.032	-0.094			208	-0.82767	-234.941	-0.827575	0	0.0396653	0.0561717		208	-0.29519	-240.13	-0.289997	0	0.0517723	0.0387131		208	-0.0429816	-251.493	-0.0489526	0	0.0190844	0.0233605		208	0.134217	-251.834	0.134397	0	0.0272163	0.022893		208	-0.614845	-245.008	-0.612453	0	0.0314261	0.0297244
239	-0.107	-0.053	-0.045	-0.034	-0.09			207	-0.94585	-235.733	-0.941048	0	0.0296778	0.0251832		207	-0.372896	-241.604	-0.369308	0	0.0424439	0.0173561		207	-0.124194	-254.58	-0.106472	0	0.0179647	0.0104731		207	0.0732165	-255.058	0.0874219	0	0.0251005	0.0102635		207	-0.703225	-247.248	-0.701183	0	0.0300863	0.0133262
240	-0.1	-0.046	-0.047	-0.031	-0.092			206	-1.06084	-236.72	-1.06471	0	0.0408514	0.0441683		206	-0.448008	-243.346	-0.463878	0	0.0482703	0.0304405		206	-0.173001	-258.107	-0.184861	0	0.035915	0.0183685		206	0.033447	-258.704	0.0214216	0	0.00719446	0.0180009		206	-0.801693	-249.849	-0.803897	0	0.0220288	0.0233726
241	-0.098	-0.046	-0.055	-0.032	-0.091			205	-1.20768	-237.917	-1.21482	0	0.0755738	0.0257866		205	-0.587009	-245.385	-0.579806	0	0.0494579	0.0177719		205	-0.268925	-262.077	-0.282456	0	0.0274056	0.010724		205	-0.0528568	-262.866	-0.0697883	0	0.0164826	0.0105094		205	-0.921653	-252.863	-0.927569	0	0.0333456	0.0136455
242	-0.104	-0.043	-0.055	-0.031	-0.087			204	-1.36477	-239.313	-1.36885	0	0.0686562	0.0339482		204	-0.701798	-247.671	-0.699707	0	0.0316661	0.0233969		204	-0.40576	-266.503	-0.390435	0	0.0502694	0.0141183		204	-0.184307	-267.465	-0.170055	0	0.0295671	0.0138357		204	-1.06042	-256.196	-1.06414	0	0.016419	0.0179644
243	-0.103	-0.044	-0.048	-0.032	-0.074			203	-1.54002	-240.832	-1.51732	0	0.043013	0.0233305		203	-0.836636	-250.167	-0.82483	0	0.0465718	0.0160792		203	-0.514317	-271.271	-0.505269	0	0.01793	0.00970259		203	-0.296946	-272.449	-0.273689	0	0.0133374	0.00950841		203	-1.2134	-259.745	-1.20002	0	0.048595	0.0123458
244	-0.094	-0.042	-0.039	-0.027	-0.054			202	-1.64923	-242.496	-1.658	0	0.0216108	0.0293304		202	-0.935102	-252.84	-0.954425	0	0.055746	0.0202143		202	-0.626517	-276.437	-0.633045	0	0.0257698	0.0121978		202	-0.374613	-277.885	-0.392904	0	0.0325393	0.0119537		202	-1.33273	-263.537	-1.33279	0	0.0185716	0.0155208
245	-0.086	-0.03	-0.033	-0.023	-0.036			201	-1.76613	-244.269	-1.78406	0	0.0377212	0.0399468		201	-1.08208	-255.592	-1.08558	0	0.0170567	0.027531		201	-0.745405	-281.685	-0.773326	0	0.0350712	0.0166129		201	-0.493865	-283.364	-0.524152	0	0.0456431	0.0162805		201	-1.44152	-267.436	-1.45624	0	0.0481702	0.0211387
246	-0.083	-0.018	-0.029	-0.022	-0.028			200	-1.90008	-246.037	-1.88324	0	0.0370554	0.0226505		200	-1.23385	-258.359	-1.2156	0	0.0339437	0.0156105		200	-0.940108	-287	-0.915208	0	0.0284467	0.00941979		200	-0.695862	-289.023	-0.660771	0	0.0243089	0.00923127		200	-1.56917	-271.401	-1.56193	0	0.0317417	0.011986
247	-0.085	-0.024	-0.027	-0.024	-0.028			199	-1.9714	-247.85	-1.96833	0	0.0262836	0.0121307		199	-1.32402	-261.115	-1.33859	0	0.0410912	0.00836042		199	-1.07487	-292.401	-1.06369	0	0.0277744	0.00504489		199	-0.825478	-294.727	-0.816771	0	0.0443878	0.00494393		199	-1.65772	-275.411	-1.65328	0	0.0239959	0.00641923
248	-0.055	-0.006	-0.013	-0.013	-0.016			198	-1.99909	-249.622	-2.01206	0	0.0463657	0.0283182		198	-1.43478	-263.812	-1.42773	0	0.0390121	0.0195167		198	-1.1669	-297.78	-1.1968	0	0.0563597	0.0117769		198	-0.935683	-300.469	-0.977088	0	0.0451968	0.0115412		198	-1.70689	-279.328	-1.71255	0	0.0290837	0.0149852
249	-0.031	-0.002	-0.011	-0.01	-0.009			197	-2.02133	-251.312	-2.00375	0	0.0178814	0.0406519		197	-1.49124	-266.382	-1.48008	0	0.0153126	0.0280169		197	-1.31734	-303.015	-1.29256	0	0.0507982	0.0169061		197	-1.12395	-306.005	-1.10747	0	0.0479796	0.0165678		197	-1.73568	-282.925	-1.72644	0	0.0159824	0.0215118
250	-0.023	-0.001	-0.014	-0.009	-0.009			196	-1.96194	-252.844	-1.96551	0	0.0332556	0.0288383		196	-1.50964	-268.781	-1.51785	0	0.0345548	0.0198752		196	-1.38191	-307.897	-1.38024	0	0.0669296	0.0119932		196	-1.25982	-311.262	-1.22365	0	0.0231704	0.0117532		196	-1.70386	-286.294	-1.70395	0	0.0105224	0.0152604
251	-0.005	0.011	-0.012	-0.005	-0.003			195	-1.87532	-254.179	-1.89116	0	0.0535698	0.0239389		195	-1.50952	-270.922	-1.52949	0	0.0385629	0.0164985		195	-1.43212	-312.484	-1.45932	0	0.0420389	0.00995561		195	-1.30338	-316.144	-1.33981	0	0.0309004	0.00975637		195	-1.64059	-289.25	-1.64698	0	0.0502794	0.0126677
252	0	0.011	-0.012	-0.004	-0.006			194	-1.78835	-255.222	-1.77424	0	0.0099219	0.025513		194	-1.5282	-272.703	-1.50633	0	0.0582723	0.0175834		194	-1.50568	-316.384	-1.49438	0	0.0397102	0.0106102		194	-1.38935	-320.404	-1.41285	0	0.087182	0.0103979		194	-1.55792	-291.735	-1.55539	0	0.0526905	0.0135007
253	0.001	0	-0.004	-0.004	-0.007			193	-1.62866	-255.978	-1.6227	0	0.0415286	0.0511167		193	-1.46902	-274.12	-1.45671	0	0.0245454	0.0352292		193	-1.52647	-319.616	-1.49618	0	0.0570716	0.0212582		193	-1.50512	-323.979	-1.45015	0	0.0562562	0.0208328		193	-1.44039	-293.673	-1.43539	0	0.0244554	0.0270494
254	0.02	0.007	0.008	0.003	0.002			192	-1.43321	-256.505	-1.43143	0	0.0649762	0.0216044		192	-1.34277	-275.203	-1.36378	0	0.0520962	0.0148896		192	-1.45121	-322.187	-1.47182	0	0.0383748	0.00898474		192	-1.44927	-326.743	-1.45093	0	0.0423144	0.00880492		192	-1.29135	-295.097	-1.28709	0	0.0505164	0.0114324
255	0.011	0	0.007	-0.001	0.001			191	-1.213	-256.775	-1.2163	0	0.0576827	0.0103839		191	-1.25523	-275.889	-1.23937	0	0.0271786	0.00715652		191	-1.38696	-323.908	-1.40418	0	0.0264752	0.00431843		191	-1.39299	-328.56	-1.42438	0	0.0353008	0.004232		191	-1.1212	-295.988	-1.12608	0	0.022685	0.00549487
256	-0.007	-0.003	-0.001	-0.004	-0.002			190	-0.997175	-256.856	-1.00591	0	0.0446288	0.0300861		190	-1.09651	-276.229	-1.107	0	0.0236783	0.0207351		190	-1.35017	-324.952	-1.32038	0	0.0465698	0.0125121		190	-1.34189	-329.656	-1.35134	0	0.0552316	0.0122617		190	-0.956312	-296.385	-0.965161	0	0.0461311	0.0159207
257	-0.024	0.001	-0.008	-0.004	0.001			189	-0.814168	-256.763	-0.808467	0	0.0303814	0.0220363		189	-0.98033	-276.278	-0.978998	0	0.0321429	0.0151872		189	-1.21704	-325.292	-1.23583	0	0.0639862	0.00916436		189	-1.3254	-329.987	-1.27062	0	0.0252959	0.00898095		189	-0.8208	-296.349	-0.81178	0	0.00791133	0.0116609
258	-0.022	-0.001	-0.011	0	0.001			188	-0.641407	-256.543	-0.639412	0	0.0182734	0.0244808		188	-0.843627	-276.068	-0.845121	0	0.0289322	0.016872		188	-1.12418	-325.063	-1.11488	0	0.0648212	0.010181		188	-1.14946	-329.713	-1.18393	0	0.0174466	0.00997722		188	-0.677214	-295.915	-0.675971	0	0.0386318	0.0129545
259	-0.029	-0.009	-0.008	0	0.005			187	-0.492852	-256.231	-0.50322	0	0.0122841	0.0568211		187	-0.731522	-275.635	-0.72125	0	0.0616641	0.0391606		187	-1.01018	-324.29	-0.992572	0	0.0209081	0.0236305		187	-1.05558	-328.918	-1.0737	0	0.044949	0.0231576		187	-0.551365	-295.215	-0.561364	0	0.0495116	0.030068
260	0.045	0	0.014	0.008	0.004			186	-0.401998	-255.879	-0.397582	0	0.0222126	0.0356667		186	-0.609436	-275.088	-0.613538	0	0.0646261	0.0245812		186	-0.851021	-323.185	-0.898826	0	0.049523	0.0148329		186	-0.995003	-327.745	-0.955834	0	0.0362634	0.0145361		186	-0.467183	-294.308	-0.463298	0	0.0550958	0.0188738
261	0.009	-0.02	-0.006	-0.012	-0.009			185	-0.337937	-255.548	-0.334199	0	0.0474223	0.0283498		185	-0.518166	-274.518	-0.538342	0	0.0092623	0.0195384		185	-0.824857	-321.851	-0.799556	0	0.0309134	0.01179		185	-0.847217	-326.312	-0.870252	0	0.0520376	0.011554		185	-0.403081	-293.312	-0.39786	0	0.0180183	0.0150019
								184	-0.302375	-255.375	-0.3115	0	0.0155198	0.0257098		184	-0.497636	-274.054	-0.483991	0	0.027255	0.017719		184	-0.751923	-320.578	-0.728057	0	0.0768831	0.0106921		184	-0.771138	-324.873	-0.766934	0	0.0756531	0.0104781		184	-0.348152	-292.379	-0.359427	0	0.020966	0.0136049
original file number	ss49896	ss49924	ss49916	ss49920	ss49904			183	-0.326262	-255.436	-0.329937	0	0.0649931	0.0455011		183	-0.471505	-273.801	-0.464144	0	0.0408735	0.031359		183	-0.643127	-319.557	-0.68173	0	0.0547655	0.0189228		183	-0.71015	-323.618	-0.699769	0	0.0409829	0.0185441		183	-0.351098	-291.648	-0.347165	0	0.0460001	0.0240778
								182	-0.374073	-255.879	-0.378104	0	0.0237496	0.0379734		182	-0.44312	-273.963	-0.464938	0	0.0335621	0.026171		182	-0.656274	-318.94	-0.652133	0	0.0637602	0.0157922		182	-0.62519	-322.747	-0.672598	0	0.112672	0.0154762		182	-0.355739	-291.302	-0.358295	0	0.0357313	0.0200944
								181	-0.451405	-256.842	-0.440774	0	0.0634193	0.0260443		181	-0.476143	-274.613	-0.463751	0	0.0320722	0.0179495		181	-0.641847	-318.976	-0.637649	0	0.0604968	0.0108312		181	-0.692977	-322.507	-0.65185	0	0.0674679	0.0106144		181	-0.390094	-291.507	-0.389546	0	0.0512239	0.0137819
								180	-0.488943	-258.502	-0.483058	0	0.0505394	0.0160173		180	-0.481055	-275.941	-0.466877	0	0.0351612	0.011039		180	-0.666398	-319.988	-0.647365	0	0.0546502	0.00666119		180	-0.642219	-323.145	-0.641179	0	0.0155086	0.00652788		180	-0.41787	-292.411	-0.416915	0	0.0436879	0.00847585
								179	-0.5212	-260.821	-0.511252	0	0.0355748	0.0153277		179	-0.461874	-278.188	-0.476619	0	0.0540312	0.0105638		179	-0.607106	-322.119	-0.63138	0	0.0439535	0.00637444		179	-0.608088	-324.881	-0.624143	0	0.0508084	0.00624687		179	-0.452508	-294.344	-0.443998	0	0.0221766	0.00811098
								178	-0.509661	-264.337	-0.530079	0	0.0585077	0.0154809		178	-0.472075	-281.441	-0.480771	0	0.0509707	0.0106693		178	-0.642583	-325.847	-0.625671	0	0.055119	0.00643812		178	-0.589439	-328.015	-0.572806	0	0.0811806	0.00630928		178	-0.453183	-297.549	-0.460054	0	0.0370547	0.00819201
								177	-0.556342	-269.458	-0.564458	0	0.0306229	0.0235314		177	-0.496822	-286.387	-0.477811	0	0.0579557	0.0162177		177	-0.587078	-331.797	-0.59462	0	0.0656886	0.00978615		177	-0.530366	-333.493	-0.537128	0	0.0557922	0.00959031		177	-0.47503	-302.757	-0.483976	0	0.0768764	0.0124521
								176	-0.589411	-277.425	-0.590656	0	0.0660627	0.0427021		176	-0.487784	-294.391	-0.478191	0	0.0397054	0.0294299		176	-0.609436	-341.812	-0.607624	0	0.0886926	0.0177588		176	-0.479602	-342.419	-0.48225	0	0.100717	0.0174034		176	-0.476897	-311.04	-0.476012	0	0.0411698	0.0225967
								175	-0.61672	-289.662	-0.561195	0	0.0547321	0.0321843		175	-0.457385	-307.53	-0.484737	0	0.100019	0.0221812		175	-0.533953	-358.542	-0.544894	0	0.0867834	0.0133847		175	-0.453685	-357.304	-0.435657	0	0.052829	0.0131168		175	-0.490238	-325.455	-0.435005	0	0.0492366	0.017031
								174	-0.535529	-310.377	-0.566503	0	0.0592055	0.0451132		174	-0.499277	-329.536	-0.460939	0	0.0318689	0.0310916		174	-0.612513	-385.903	-0.550272	0	0.0738086	0.0187615		174	-0.373994	-381.661	-0.442628	0	0.123203	0.018386		174	-0.367349	-348.869	-0.418219	0	0.122648	0.0238725
								173	-0.42681	-345.119	-0.547825	0	0.269603	0.0817771		173	-0.544011	-365.959	-0.633159	0	0.106003	0.0563602		173	-0.391606	-425.501	-0.558931	0	0.109594	0.0340092		173	-0.404194	-417.382	-0.388627	0	0.0838345	0.0333285		173	-0.345104	-387.013	-0.403849	0	0.0407287	0.043274
								172	-0.605848	-400.428	-0.428286	0	0.545566	0.161736		172	-0.561469	-419	-0.606273	0	0.283987	0.111467		172	-0.638736	-460.092	-0.474724	0	0.329385	0.067262		172	-0.38669	-451.407	-0.258249	0	0.303327	0.0659159		172	-0.458048	-436.559	-0.359176	0	0.352729	0.0855857
								171	-0.293205	-457.707	-0.249752	0	0.366824	0.223201		171	-0.988854	-460.089	-0.524125	0	0.27752	0.153829		171	-0.427794	-470.21	-0.346968	0	0.253488	0.0928242		171	-0.00408974	-463.657	-0.0710904	0	0.0482901	0.0909665		171	-0.327833	-464.484	-0.302532	0	0.405868	0.118112
								170	0.0587145	-464.649	-0.0122196	0	0.848048	0.450493		170	-0.11968	-463.826	-0.386715	0	0.492868	0.310476		170	-0.0887748	-470.376	-0.17566	0	0.286034	0.187349		170	0.176789	-464.359	0.172848	0	0.363514	0.1836		170	-0.193861	-466.25	-0.233916	0	0.379203	0.238387

## Sheet: Fig3b
ChiCAS: caspase-3 activity		n=3 independent technical replicates for each condition															Ordinary one-way ANOVA/multiple comparisons
caspase-3 activity (R.F.U.)										Statistics:	ANOVA summary
Experiment number	DEV{L-Asp}G	DEV{D-Asp}	DEV{iso-L-Asp}	DEV{iso-D-Asp}	DEV{Ala}	DEV{Gly}	{D-Asp}{D-Glu}{D-Val}{D-Asp}				F	11431					Number of families	1
1	88437	2552	330	647	396	650	298				P value	<0.0001					Number of comparisons per family	6
2	86204	2401	271	510	61	558	191				P value summary	****					Alpha	0.05
3	88596	2142	198	202	164	613	473				Significant diff. among means (P < 0.05)?	Yes
											R squared	0.9998					Dunnett's multiple comparisons test	Mean Diff.	95.00% CI of diff.	Below threshold?	Summary	Adjusted P Value	A-?
																	DEV{Asp} vs. DEV{D-Asp}	85381	84113 to 86649	Yes	****	<0.0001	B	DEV{D-Asp}
											Brown-Forsythe test						DEV{Asp} vs. DEV{beta-Asp}	87479	86211 to 88747	Yes	****	<0.0001	C	DEV{beta-Asp}
											F (DFn, DFd)	0.9169 (6, 14)					DEV{Asp} vs. DEV{beta-D-Asp}	87292	86024 to 88560	Yes	****	<0.0001	D	DEV{beta-D-Asp}
											P value	0.5113					DEV{Asp} vs. DEV{Ala}	87648	86380 to 88916	Yes	****	<0.0001	E	DEV{Ala}
											P value summary	ns					DEV{Asp} vs. DEV{Gly}	87138	85870 to 88406	Yes	****	<0.0001	F	DEV{Gly}
											Are SDs significantly different (P < 0.05)?	No					DEV{Asp} vs. {D-Asp}{D-Glu}{D-Val}{D-Asp}	87425	86157 to 88693	Yes	****	<0.0001	G	{D-Asp}{D-Glu}{D-Val}{D-Asp}
											Bartlett's test						Test details	Mean 1	Mean 2	Mean Diff.	SE of diff.	n1	n2	q	DF
											Bartlett's statistic (corrected)						DEV{Asp} vs. DEV{D-Asp}	87746	2365	85381	435.4	3	3	196.1	14
											P value						DEV{Asp} vs. DEV{beta-Asp}	87746	266.4	87479	435.4	3	3	200.9	14
											P value summary						DEV{Asp} vs. DEV{beta-D-Asp}	87746	453.2	87292	435.4	3	3	200.5	14
											Are SDs significantly different (P < 0.05)?						DEV{Asp} vs. DEV{Ala}	87746	97.78	87648	435.4	3	3	201.3	14
																	DEV{Asp} vs. DEV{Gly}	87746	607.2	87138	435.4	3	3	200.1	14
											ANOVA table	SS	DF	MS	F (DFn, DFd)	P value	DEV{Asp} vs. {D-Asp}{D-Glu}{D-Val}{D-Asp}	87746	320.7	87425	435.4	3	3	200.8	14
											Treatment (between columns)	19500876235	6	3250146039	F (6, 14) = 11431	P<0.0001
											Residual (within columns)	3980562	14	284326
											Total	19504856797	20
											Data summary
											Number of treatments (columns)	7
											Number of values (total)	21

## Sheet: Fig4c
Signal intensity ratios - larval salivary gland		n=17 biological replicates (salivary gland cells) for each condition
signal intensity ratios (cytosole/membrane)					Statistics:	Column B	Pimt-RNAi DEVDG			Column D	Pimt-RNAi DEVGG
control DEVDG	Pimt-RNAi DEVDG	control DEVGG	Pimt-RNAi DEVGG			vs.	vs.			vs.	vs.
84.7539	20.881	32.2596	37.2948			Column A	control DEVDG			Column C	control DEVGG
70.3983	20.901	33.7731	33.3779
80.9328	24.2813	35.9818	34.188			Mann Whitney test				Mann Whitney test
76.9749	33.0149	41.7848	38.0424			P value	<0.0001			P value	0.8384
78.5434	24.7262	32.1626	38.9745			Exact or approximate P value?	Exact			Exact or approximate P value?	Exact
73.0582	26.0009	40.0954	43.4296			P value summary	****			P value summary	ns
77.782	22.1777	43.108	33.4202			Significantly different (P < 0.05)?	Yes			Significantly different (P < 0.05)?	No
77.8566	25.3788	44.5318	45.7212			One- or two-tailed P value?	Two-tailed			One- or two-tailed P value?	Two-tailed
75.8063	23.0799	41.2579	35.3824			Sum of ranks in column A,B	442 , 153			Sum of ranks in column C,D	291 , 304
74.2923	34.752	39.351	41.34			Mann-Whitney U	0			Mann-Whitney U	138
100	24.9112	37.4524	39.031
92.246	26.7542	49.4075	35.9059			Difference between medians				Difference between medians
88.0961	28.6444	27.8794	57.584			Median of column A	77.86, n=17			Median of column C	40.10, n=17
73.7701	39.2682	41.7648	50.9587			Median of column B	24.91, n=17			Median of column D	38.97, n=17
78.0733	22.4913	41.1734	44.1972			Difference: Actual	-52.95			Difference: Actual	-1.121
67.7752	21.2301	34.6731	40.3403			Difference: Hodges-Lehmann	-52.87			Difference: Hodges-Lehmann	0.59
88.9803	30.0346	42.7203	34.3163

## Sheet: Fig4d
Chiral-selective immunostaining-larval salivary gland / colocalisation analysis				n=3 independent technical replicates for each condition
signal intensity (arb. units)
control						Pimt-RNAi
x-Venus signal intensity	y-anti-DEVdG signal intensity		Statistics:			x-Venus signal intensity	y-anti-DEVdG signal intensity		Statistics:
(arb. units)	(arb. units)					(arb. units)	(arb. units)
136	814		Pearson r			101.111	365.778		Pearson r
96.132	851.053		r	-0.01988		116.284	402.752		r	0.6683
89.222	726.612		95% confidence interval	-0.1167 to 0.07735		98.487	341.827		95% confidence interval	0.6304 to 0.7030
104.686	710.771		R squared	0.0003953		62.858	350.985		R squared	0.4466
131.887	871.525					56.999	359.785
190.043	708.448		P value			64.973	306.318		P value
157.216	587.739		P (two-tailed)	0.6889		67.279	334.762		P (two-tailed)	<0.0001
125.959	617.405		P value summary	ns		53.454	381.688		P value summary	****
86.2	693.539		Significant? (alpha = 0.05)	No		59.806	387.278		Significant? (alpha = 0.05)	Yes
80.526	683.334					77.984	306.253
88.184	856.669					89.617	328.514
117.369	842.958					53.569	363.567
103.652	818.048					73.955	312.614
118.312	792.098					97.676	288.61
99.121	811.566					110.448	337.85
79.608	772.971					77.599	285.333
93.135	695.58					62.274	397.424
108.246	611.67					94.621	372.504
84.076	471.953					95.078	372.549
97.632	462.794					90.013	390.364
102.733	463.464					89.821	322.486
102.175	485.11					99.959	314.267
110.036	430.844					59.611	300.55
81.705	361.988					83.642	361.439
90.327	444.279					84.868	377.627
87.789	465.402					124.071	421.678
104.771	518.309					112.861	415.66
113.923	497.789					112.034	388.209
129.242	574.937					114.972	391.33
113.724	640.637					151.327	449.641
94.551	598.787					167.636	472.99
91.03	586.42					235.714	504.803
95.293	588.912					359.354	464.735
99.04	618.98					235.546	556.013
101.158	803.484					90.155	618.306
111.083	824.848					122.963	464.821
111.349	755.711					107.797	489.837
126.736	670.628					104.293	482.681
120.194	658.217					81.71	511.091
103.675	758.083					68.618	389.819
155.887	663.285					79.314	374.21
168.443	624.245					63.993	423.644
81.828	678.827					65.216	406.445
111.276	756.999					81.768	377.503
109.714	852.157					73.719	364.486
84.714	886.251					57.74	329.924
112.648	887.123					69.113	324.263
84.191	905.616					67.269	299.048
95.627	733.833					84.992	323.878
91.427	707.51					134.316	272.088
102.036	705.557					197.477	313.8
98.867	706.339					154.779	313.672
139.868	728.59					126.181	260.278
104.656	546.08					105.38	263.909
110.765	568.396					79.206	271.918
109.328	675.826					108.668	282.079
100.406	624.753					92.156	295.792
80.646	477.848					85.418	275.162
92.898	538.306					77.985	275.188
101.662	595.844					52.642	281.965
86.797	625.87					67.311	312.845
99.629	768.943					83.196	298.297
96.731	737.38					71.651	322.32
89.744	775.943					68.928	393.075
94.868	815.706					116.739	309.824
116.138	643.588					92.128	338.358
84.248	685.632					78.057	336.911
83.776	632.703					108.997	307.47
85.135	737.433					108.277	344.898
91.611	718.518					109.924	421.254
104.252	638.302					79.042	392.6
78.105	766.215					46.45	325.876
93.404	848.265					97.729	318.311
90.981	733.206					127.291	379.058
106.777	632.942					114.511	401.703
98.896	654.696					159.739	369.581
97.313	705.603					143.592	397.903
92	682.724					120.6	410.84
71.463	769.125					115.295	357.9
76.768	826.461					125.541	339.813
90.021	910.331					142.716	512.037
95.592	872.447					106.743	439.164
118.174	991.599					80.266	414.803
101.253	1026.23					74.63	445.304
86.679	887.35					107.699	477.614
93.807	987.24					173.488	450.747
94.973	939.85					89.013	507.42
83.256	790.888					71.211	493.406
103.689	810.448					102.171	446.146
67.16	849.741					102.998	463.686
76.099	876.673					125.975	444.866
80.115	863.391					153.641	550.456
94.273	931.406					74.024	546.711
80.262	948.769					140.531	588.773
84.671	785.84					114.908	519.607
121.928	841.582					97.809	537.456
108.497	831.826					154.544	598.645
78.088	810.078					175.163	646.087
79.95	797.338					102.465	589.325
92.608	704.962					183.751	710.361
80.837	784.038					119.83	580.6
104.033	776.921					124.81	591.017
140.578	797.423					128.355	593.288
102.721	979.713					117.118	504.569
128.147	815.18					97.857	509.588
136.805	770.544					67.658	503.397
107.048	688.58					77.13	568.33
89.356	734.084					55.839	481.521
89.639	699.955					103.135	440.787
95.58	746.007					98.843	480.431
85.441	712.197					75.955	435.652
79.851	764.736					66.994	313.464
76.081	743.223					121.944	422.514
82.142	748.966					88.786	413.175
92.903	765.857					109.794	382.968
91.678	883.267					89.593	368.767
96.247	955.449					77.379	356.797
90.967	1000.32					73.793	392.591
109.15	1073.78					124.271	432.336
114.456	968.198					93.812	401.599
113.503	913.449					124.068	349.391
78.198	757.565					97.994	326.152
85.752	600.603					99.554	377.043
93.245	686.799					95.869	358.387
118.759	771.018					89.158	429.365
92.608	706.821					81.935	446.384
72.129	807.833					79.379	489.603
74.604	749.372					89.187	490.69
83.476	889.437					96.753	503.919
83.924	963.819					96.394	551.175
94.493	1000.21					110.69	582.738
119.148	1040.93					90.084	645.665
93.529	1051.03					110.083	493.214
82.237	1033.58					108.927	547.57
72.463	1030.29					82.789	639.01
90.647	963.45					91.556	626.141
105.539	789.61					99.602	720.72
92.364	806.182					112.451	729.837
90.622	790.393					119.702	822.715
91.608	710.011					153.437	847.86
95.926	709.864					130.798	943.778
75.335	763.81					198.195	890.503
73.487	666.337					156.568	1176.43
100.671	690.131					182.284	1305.91
118.096	704.16					209.773	1368.58
94.542	650.332					265.937	1505.39
100.678	739.757					337.615	1749.42
99.379	711.633					331.024	1631.69
108.934	834.727					502.936	1743
90.146	844.006					633.222	1797.11
104.442	898.958					880.02	1822.73
119.218	698.621					1575.78	1920.39
87.897	571.076					2739.18	1750.44
95.575	662.153					3521.96	1867.75
106.896	673.624					3194.4	1924.93
79.744	600.268					1588.99	1915.74
88.241	786.266					805.422	1922.96
83.408	856.647					739.36	1915.58
79.233	842.18					587.646	1732.19
77.565	769.364					422.372	1660.24
75.808	781.97					310.775	1568.56
85.797	892.636					297.17	1684.36
79.26	978.025					295.803	1420.92
100.463	1036.43					319.036	1319.51
99.798	852.032					356.71	1431.29
70.469	810.21					304.726	1268.67
111.079	868.902					389.757	1136.32
112.144	916.91					217.322	1010.15
97.863	935.494					150.99	997.629
90.16	837.373					137.65	1005.54
96.779	870.922					147.578	912.594
104.672	946.508					160.305	788.736
97.012	1017.16					176.687	768.277
78.696	1076.64					116.768	716.397
90.599	1009.92					124.404	889.44
90	888.162					219.4	827.537
102.537	858.232					219.001	787.517
77.62	766.702					228.832	700.331
82.753	739.415					222.526	717.601
105.513	607.325					212.471	781.01
85.3	541.765					245.151	811.343
78.6	506.676					280.08	751.874
92.093	443.044					248.623	815.102
120.545	531.82					335.672	858.561
106.524	472.379					370.507	860.109
86.843	428.264					428.759	804.356
91.535	439.914					547.322	907.535
79.259	383.617					541.817	871.63
87.374	498.862					490.565	1046.46
90.431	573.497					453.821	954.928
89.199	555.463					333.269	950.974
110.272	525.909					256.009	828.529
108.058	572.938					123.988	959.267
82.511	574.321					171.539	1006.36
87.639	526.238					195.986	747.224
94.181	601.071					151.514	909.56
101.856	560.125					145.988	805.915
128.954	495.518					151.368	826.827
84.166	559.01					178.573	812.815
88.279	578.517					176.322	868.459
77.475	609.593					145.724	857.442
91.965	628.868					172.601	1006.91
98.814	615.609					219.986	903.981
80.209	758.188					144.235	810.937
76.008	794.103					134.956	865.449
78.119	769.16					136.574	871.466
115.379	722.625					129.979	888.398
90.485	707.789					122.431	882.73
103.499	699.268					117.113	877.967
89.833	699.253					89.403	894.186
77.097	782.105					98.81	819.532
73.354	736.898					110.476	925.584
90.035	739.416					104.995	947.954
91.781	711.01					125.184	711.1
97.299	692.566					130.839	689.44
95.924	764.557					76.202	627.861
103.403	768.359					80.994	676.313
110.231	711.968					76.32	722.093
93.481	625.737					81.944	667.256
89.441	879.411					82.009	683.12
76.065	846.3					83.993	728.373
86.197	748.965					44.79	672.313
105.86	721.198					78.905	673.187
101.257	755.285					65.274	679.822
97.267	879.341					56.052	713.156
114.144	820.808					66.314	713.273
121.71	713.391					56.075	854.445
123.517	768.289					78.187	873.857
114.711	774.796					125.884	733.711
122.934	767.912					241.778	823.123
153.518	774.319					116.245	934.79
120.096	940.637					70.383	890.989
122.592	911.712					83.11	875.451
88.236	996.808					98.718	938.748
92.786	1335.43					63.966	1081.03
77.349	1123.74					62.474	967.675
81.047	1019.82					88.857	866.243
97.258	1031.06					104.896	879.857
106.615	991.306					91.159	861.79
67.975	788.676					127.063	863.423
111.303	721.163					113.642	863.083
105.876	653.386					94.478	1066.17
111.428	544.431					93.346	1235.87
114.88	502.189					192.581	1028.51
110.459	463.609					212.529	980.276
97.534	443.791					129.099	1127.55
92.333	471.32					104.694	1184.57
84.798	476.107					97.193	1198.77
73.726	514.675					138.438	900.142
88.936	532.487					119.356	865.066
95.471	537.396					107.289	853.228
102.329	611.473					80.478	787.355
80.925	611.426					77.586	835.291
89.972	556.806					110.806	733.979
82.922	586.834					101.104	677.692
71.931	594.676					80.745	706.343
71.213	688.471					59.843	670.714
86.703	874.722					86.768	570.091
78.797	904.11					50.66	564.589
92.149	795.719					69.834	443.729
110.947	732.599					96.55	435.999
73.177	891.061					91.235	485.363
85.154	926.69					92.43	351.112
94.791	836.657					75.539	427.568
86.228	759.06					71.558	421.276
75.521	720.925					59.917	354.001
79.236	688.113					57.09	419.179
93.163	712.371					61.971	378.571
89.548	695.524					76.069	333.949
98.076	690.487					63.15	356.621
87.528	662.359					57.246	344.281
113.222	774.363					69.332	295.052
132.1	718.695					51.281	366.655
96.988	760.543					94.061	379.666
86.67	627.622					86.583	397.005
87.237	657.012					73.039	412.29
67.466	693.548					84.08	385.766
93.377	795.709					78.912	372.011
87.147	931.28					74.22	336.293
76.633	937.652					81.709	495.356
74.845	929.042					72.749	474.209
66.054	873.985					66.721	496.239
84.153	912.684					82.032	571.691
96.139	841.547					81.039	649.302
80.323	740.658					72.202	597.6
72.729	738.509					96.692	627.257
79.287	723.961					63.501	565.063
71.262	674.101					100.828	659.911
75.928	627.238					95.128	651.888
67.763	641.026					81.064	705.906
68.773	519.125					130.996	712.095
80.887	536.632					86.925	948.41
75.329	473.412					115.612	706.936
82.752	472.439					75.667	726.214
83.367	500.195					91.479	740.7
85.332	551.67					96.855	726.666
82.041	564.256					47.585	745.928
80.908	536.615					68.013	689.504
86.875	619.572					44.001	749.999
88.93	676.809					81.331	603.339
115.244	839.622					60.832	630.776
88.061	904.174					103.232	686.881
86.755	1033.24					129.887	735.035
74.821	961.453					78.358	654.667
81.545	897.527					71.589	590.476
85.404	845.36					64.379	599.527
92.062	817.054					81.579	616.555
120.456	752.88					107.407	615.652
97.722	706.293					100.653	658.16
102.938	667.289					109.285	767.2
109.256	617.729					100.329	733.373
78.403	705.895					74.411	580.902
72.56	766.02					77.854	563.348
74.672	703.559					55.384	678.161
97.349	760.532					47.078	706.103
87.458	818.409					61.001	667.013
71.489	747.31					95.753	654.804
77.712	644.946					87.841	750.112
83.052	764.196					135.336	617.497
102.346	669.214					42.575	699.956
103.027	700.798					66.763	662.856
76.878	748.023					57.045	664.554
104.972	792.697					89.2	627.284
81.317	561.6					86.387	528.855
104.866	730.56					81.267	546.202
105.519	670.447					72.9	599.471
85.199	558.397					114.239	614.445
75.74	493.452					188.771	566.929
79.13	613.419					97.1	603.813
83.708	500.302					47.814	599.749
83.901	530.939					62.55	639.383
81.856	597.134					105.868	725.995
77.27	618.356					100.408	642.028
73	640.529					105.156	586.824
86.237	693.752					73.094	584.679
92.995	630.168					77.821	542.475
129.428	585.571					97.435	658
91.238	684.671					74.412	711.922
75.136	577.37					58.161	631.255
69.008	571.883					51.778	687.838
69.748	589.266					107.808	652.94
69.897	637.61					77.931	680.226
82.925	706.776					64.714	706.109
77.433	734.712					69.718	723.506
109.296	789.658					92.372	666.534
122.768	930.391					111.083	673.897
88.982	926.844					106.784	707.81
127.781	958.015					161.803	723.607
98.462	905.065					106.592	813.382
71.896	874.42					163.387	889.983
67.047	957.724					191.01	810.098
73.146	972.42					122.358	813.025
95.421	917.958					118.098	799.02
78.072	909.37					100.745	771.485
89.855	810.201					162.537	1063.88
90.664	660.892					87.349	915.51
93.819	864.014					72.032	862.378
93.173	860.909					106.221	950.206
90.587	762.074					104.095	1083.85
81.316	716.05					82.182	988.042
110.129	675.759					133.983	997.472
87.294	668.114					138.778	1025.57
84.546	681.832					169.767	1030.81
81.919	683.88					167.925	1005.21
92.232	558.601					229.875	890.103
129.469	500.201					179.09	853.791
129.693	594.006					104.143	988.689
122.845	580.882					140.387	904.535
177.647	588.645					111.252	718.73
152.753	633.827					136.013	681.81
73.579	584.223					106.322	731.312
74.785	741.315					112.901	910.469
82.36	707.142					132.454	795.336
98.913	646.172					100.253	788.408
122.152	742.797					120.744	709.264
89.046	744.44					97.867	723.5
67.931	629.648					88.831	730.714
70.744	509.539					88.358	732.054
73.234	570.84					97.795	721.111
81.467	585.487					87.335	748.404
73.142	509.212					81.315	759.152
84.456	545.843					80.228	709.371
94.711	517.759					112.029	606.873
85.103	531.446					130.106	616.572
76.264	521.637					93.778	586.509
114.866	478.871					79.596	618.52
140.093	474.359					83.057	582.164
82.187	434.371					60.081	453.285
82.296	375.268					86.354	479.952
72.615	381.135					94.538	510.565
83.362	429.718					114.063	536.595
97.767	438.633					110.737	525.678
70.916	485.313					91.076	494.675
68.322	515.519					89.888	494.052
78.029	526.92					184.87	623.255
75.323	529.039					128.802	527.138
82.868	566.047					94.315	487.331
87.693	564.624					68.624	532.567
117.759	620.348					86.037	495.114
137.5	452.547					71.942	541.356
153.254	491.636					82.911	501.342
127.816	538.118					69.535	631.845
124.612	582					77.886	526.377
89.448	541.907					100.106	511.87
80.499	539.244					102.687	536.862
107.316	555.32					78.697	585.258
102.444	515.082					66.12	579.569
111	610					80.308	556.81
						74.229	504.079
						112.401	703.11
						85.863	619.735
						121.048	586.029
						111.969	662.655
						124.521	705.578
						143.693	741.548
						142.483	785.23
						88.799	652.954
						111.21	623.662
						94.749	577.277
						64.561	560.378
						79.033	569.046
						71.607	677.816
						106.776	579.119
						79.55	520.796
						68.037	600.863
						83.472	605.643
						90.908	523.763
						69.89	520.223
						66.952	595.408
						39.717	652.332
						57.928	762.291
						65.843	716.385
						76.832	642.197
						71.472	710.52
						89.84	649.035
						157.201	696.34
						108.704	827.125
						163.372	831.407
						126.381	1066.72
						140.472	1144.47
						127.576	1112.85
						113.945	964.827
						282.952	1052.35
						269.482	1008.4
						372.184	954.438
						262.914	987.724
						144.493	960.425
						105.556	1073.33
						120.166	1007.34
						99.459	923.857
						124.817	854.337
						84.526	774.361
						87.405	698.732
						74.412	811.012
						108.952	860.757
						85.055	841.913
						63.963	833.527
						129.26	618.648
						132.36	595.998
						84.033	667.78
						108.227	635.634
						116.348	645.663
						65.249	493.171
						105.225	460.884
						124.645	484.606
						74.77	515.549
						62.851	576.611
						69.412	550.696
						81.959	486.927
						58.142	497.665
						66.828	430.083
						83.255	503.613
						69.164	552.592
						74.607	459.017
						67.878	585.565
						45.386	674.156
						66.461	684.149
						139.474	550.598
						128.177	537.258
						114.076	630.054
						115.731	611.563
						117.325	608.42
						132.213	655.486
						48.897	566.836
						81.028	668.483
						82.166	641.068
						110.425	682.357
						126.396	720.127
						106.922	753.822
						135.809	850.309
						135.86	850.053
						141.568	893.107
						97.559	1012.55
						88.978	1011.64
						110.253	1026.24
						108.224	1170.79
						85.843	1262.24
						71.696	1200.71
						76.188	907.995
						109.279	1078.78
						91.733	986.33
						92.938	878.802
						91.024	832.693
						94.296	794.355
						106.654	743.633
						88.966	643.333
						116.514	643.174
						100.168	642.998
						97.262	548.31
						115.342	561.637
						121.502	528.242
						81.902	535.387
						132.987	576.658
						146.705	632.492
						109.918	587.79
						133.955	644.751
						132.042	641.303
						106.944	635.63
						112.237	646.919
						111.496	718.871
						108.674	715.268
						102.785	760.201
						105.468	805.276
						115.689	868.098
						123.441	734.289
						99.522	762.023
						84.863	684.544
						99.497	630.289
						85.473	528.703
						92.347	557.406
						88.409	583.815
						83.991	562.209
						106.3	555.118
						91.63	533.547
						106.037	479.992
						106.881	534.846
						56.723	571.769
						84.042	628.952
						76.859	549.237
						168.131	510.286
						80.32	515.343
						58.689	519.277
						84.542	510.579
						67.573	540.847
						74.285	491.783
						139.43	522.417
						117.002	538.532
						91.595	623.173
						123.753	757.194
						103.003	839.116
						79.661	804.725
						70.936	714.95
						69.031	630.942
						125.451	721.903
						107.958	657.862
						122.284	678.053
						125.764	617.124
						144.906	653.889
						167.732	752.84
						99.06	641.363
						49.784	561.293
						99.957	557.082
						83.165	503.236
						86.712	473.281
						88.352	464.754
						91.99	424.455
						46.398	348.609
						60.346	421.101
						46.971	494.529
						79.091	452.023
						69.651	453.565
						62.659	451.083
						86.17	461.901
						77.499	546.443
						73.315	546.331
						67.164	532.552
						66.011	469.833
						67.534	499.918
						80.133	555.583
						84.003	521.08
						91.652	500.171
						113.078	685.769
						79.758	657.257
						67.184	677.634
						93.428	801.531
						112.24	838.333
						99.901	820.334
						83.589	933.354
						112.959	816.2
						111.91	705.442
						111.444	844.855
						78.467	932.708
						83.382	979.858
						97.923	1116.92
						73.587	913.538
						41.93	914.763
						115.776	970.554
						118.397	1052.84
						122.254	954.666
						173.487	1011.32
						131.046	938.993
						121.684	1095.28
						134.433	990.185
						112.939	957.229
						125.005	904.248
						114.021	851.686
						69.576	824.758
						117.582	763.098
						151.302	662.23
						150.156	617.491
						169.656	649.391
						123.071	627.619
						68.1	602.97
						62.287	616.26
						70.783	587.072
						90.674	571.101
						100.926	526.935
						101.044	558.254
						81.215	584.627
						79.039	565.097
						87.278	566.536
						94.305	626.785
						76.307	577.023
						87.861	617.212
						90.924	671.458
						84.115	599.673
						72.786	553.461
						87.163	653.4
						67.854	635.587
						71.58	732.084
						78.233	564.014
						89.807	542.118
						73.875	586.198
						73.158	510.115
						61.286	523.149
						53.605	513.838
						107.083	565.795
						119.892	473.712
						99.648	551.158
						141.571	585.519
						144.588	566.212
						79.722	565.036
						108.537	554.896
						153.094	583.607
						154.162	637.109
						149.106	741.134
						141.744	791.93
						90.703	654.243
						90.862	562.189
						78.667	619.633
						113.532	634.936
						126.771	592.209
						159.063	602.515
						163.532	583.029
						98.232	525.647
						64.479	480.312
						118.786	786.848
						106.514	611.84
						109.597	592.914
						137.644	606.179
						117.719	558.935
						95.022	613.478
						69.421	530.004
						106.507	579.944
						104.461	586.233
						92.68	544.051
						97.814	571.38
						89.931	513.04
						77.79	601.12
						65.609	614.53
						122.502	586.325
						102.438	576.065
						105.573	496.355
						115.818	588.904
						114.462	615.966
						120.999	596.088
						180.312	635.896
						198.896	581.678
						218.491	704.862
						132.926	599.626
						99.141	566.379
						107.256	579.268
						126.702	680.299
						90.927	727.893
						80.207	674.819
						61.596	711.764
						73.357	601.293
						75.362	603.156
						101.216	586.057
						70.383	549.14
						147.193	611.111
						197.31	721.285
						125.094	680.959
						89.272	728.679
						99.746	790.402
						75.951	743.707
						112.818	752.362
						132.197	709.741
						159.397	870.561
						144.087	947.069
						139.421	970.597
						146.132	929.968
						154.445	1096.07
						185.436	1094.16
						323.427	1177.48
						258.414	1349.22
						205.705	1294.94
						193.243	1290.91
						173.656	1374.19
						187.682	1248.71
						105.491	1101.71
						126.325	1128.73
						128.102	1070.1
						114.664	1066.67
						108.352	1082.78
						110.84	1087.44
						115.325	1178.97
						122.144	1189.37
						146.927	1132.06
						155.121	1260.37
						133.401	1428.34
						186.771	1358.57
						144.527	1370.76
						139.614	1337.22
						162.94	1456.81
						189.695	1627.52
						170.258	1343.94
						159.136	1238.04
						141.798	1230.93
						143.125	1125.56
						193.351	1081.97
						103.307	1049.72
						89.521	1042.08
						86.672	919.845
						94.489	906.24
						100.269	963.492
						103.042	987.796
						109.442	1086.89
						132.667	946.338
						100.748	818.446
						81.621	860.033
						88.407	929.293
						119.065	973.095
						176.387	1023.82
						87.076	869.7
						159.998	631.007
						121.085	726.141
						92.642	601.571
						107.647	604.119
						96.729	670.792
						81.295	759.069
						96.082	830.842
						80.625	674.156
						120.87	762.028
						99.117	691.696
						135.682	697.651
						122.287	713.471
						95.423	645.576
						95.215	660.213
						122.681	674.613
						247.232	645.685
						209.986	723.57
						164.263	672.838
						145.469	577.658
						140.73	611.771
						217.348	694.121
						147.605	668.258
						96.742	585.52
						113.105	607.998
						137.676	576.992
						143.567	584.859
						92.444	604.691
						163.813	526.629
						111.143	653.725
						95.48	578.775
						104.423	585.435
						98.588	590.178
						93.367	639.782
						132.622	658.74
						102.112	557.045
						147.043	661.911
						114.86	622.193
						91.454	613.67
						145.973	747.281
						161.241	885.66
						88.456	799.27
						122.186	796.599
						195.077	957.851
						193.027	1019.29
						125.913	1039.29
						171.023	1141.05
						188.159	1215.28
						242.522	1004.56
						111.655	1119.42
						120.794	1013.89
						163.478	1142.42
						142.389	1155.2
						135.533	1221.77
						138.817	1195.05
						123.539	1095.08
						130.276	1008.89
						179.44	1008.35
						158.243	913.136
						124.721	954.246
						153.266	942.726
						129.648	915.062
						140.286	1045.7
						155.176	1188.46
						129.739	1178.34
						143.405	1099.82
						172.82	1095.01
						145.776	1091.2
						150.34	953.478
						186.935	1096.92
						160.656	852.138
						183.589	873.963
						190.19	929.453
						192.593	882.65
						183.181	774.249
						225.71	826.288
						196.937	1010.86
						322.082	883.256
						274.765	792.919
						357.351	822.287
						363.934	853.15
						338.683	1005.35
						207.389	1163.58
						290.32	1410.95
						275.527	1295.08
						264.243	1275.36
						433.344	1410.09
						643.99	1495.92
						858.108	1611.75
						931.764	1592.12
						1125.78	1645.8
						1178.4	1822.96
						1191.07	1961.62
						992.439	1815.22
						1028.41	1947.98
						1448.34	1991.12
						1950.99	1938.85
						2464.57	2353.59
						3012.5	2038.67
						3264.73	2250.69
						3597.68	2325.5
						3941.01	2280.09
						3833.43	2185.01
						3904.95	2161.4
						3638.78	1990.16
						2487.28	2033.05
						3455.59	2236.97
						4066.22	2292.47
						4037.59	2166.11
						3955.98	2119.79
						2597.63	2260.89
						1351.91	2225.54
						1117.31	2268.6
						925.101	2080.78
						985.326	2023.07
						876.418	2002.25
						633.046	1881.49
						482.811	1935.62
						395.978	1881.96
						356.908	1898.57
						375.024	1858.97
						342.53	1730
						370.794	1783.47
						335.362	1731.83
						324.87	1645.28
						263.717	1395.19
						243.72	1199.74
						229.857	1186.91
						232.24	1072.36
						218.08	989.461
						163.798	948.584
						132.421	1085.47
						107.34	948.108
						168.303	864.131
						136.465	750.177
						187.973	757.031
						178.526	637.608
						121.129	688.058
						160.718	704.513
						138.052	616.559
						140.23	578.724
						155.715	692.423
						215.898	707.155
						185.686	715.45
						189.543	648.179
						155.087	705.855
						138.126	713.598
						115.23	746.487
						164.986	736.521
						151.548	784.373
						124	838.001

## Sheet: Fig5a
Premature death of Pimt mutant animals	n=biological replicates (animals) for each condition
probability of survival (%)	n=182	n=83	n=64	n=62
	Pimt n1 (Pimt KO)	control	Pimt RIV WT	Pimt RIV S60Q				Pimt n1 (Pimt KO)	control	Pimt RIV WT	Pimt RIV S60Q		Statistics:	Pimt n1 (Pimt KO) to control				Pimt RIV WT to Pimt n1 (Pimt KO)				Pimt RIV S60Q to Pimt n1 (Pimt KO)				Pimt RIV WT to control
survival time	time elapsed (days)	time elapsed (days)	time elapsed (days)	time elapsed (days)			Number of rows	635	635	635	635
animal number							# of blank lines	453	552	571	573			Comparison of Survival Curves				Comparison of Survival Curves				Comparison of Survival Curves				Comparison of Survival Curves
1	4	17	12	8			# rows with impossible data	0	0	0	0
2	4	18	15	12			# censored subjects	0	0	0	0			Log-rank (Mantel-Cox) test				Log-rank (Mantel-Cox) test				Log-rank (Mantel-Cox) test				Log-rank (Mantel-Cox) test
3	7	19	18	12			# deaths/events	182	83	64	62			Chi square	140.6			Chi square	109			Chi square	0.9543			Chi square	0.9881
4	8	21	19	12										df	1			df	1			df	1			df	1
5	10	21	19	12			Median survival	20	34	33	20			P value	<0.0001			P value	<0.0001			P value	0.3286			P value	0.3202
6	11	22	20	13										P value summary	****			P value summary	****			P value summary	ns			P value summary	ns
7	11	22	21	16										Are the survival curves sig different?	Yes			Are the survival curves sig different?	Yes			Are the survival curves sig different?	No			Are the survival curves sig different?	No
8	12	23	22	16
9	13	23	22	17										Gehan-Breslow-Wilcoxon test				Gehan-Breslow-Wilcoxon test				Gehan-Breslow-Wilcoxon test				Gehan-Breslow-Wilcoxon test
10	13	24	24	17										Chi square	112			Chi square	76.06			Chi square	0.0006783			Chi square	0.4289
11	13	24	25	17										df	1			df	1			df	1			df	1
12	13	24	25	17										P value	<0.0001			P value	<0.0001			P value	0.9792			P value	0.5125
13	14	24	25	18										P value summary	****			P value summary	****			P value summary	ns			P value summary	ns
14	14	25	25	18										Are the survival curves sig different?	Yes			Are the survival curves sig different?	Yes			Are the survival curves sig different?	No			Are the survival curves sig different?	No
15	14	25	26	18
16	15	25	26	18										Median survival				Median survival				Median survival				Median survival
17	15	25	26	18										Pimt KO	20			Pimt KO	20			Pimt KO	20			control	34
18	15	26	26	18										control	34			Pimt RIV WT	33			Pimt RIV S60Q	20			Pimt RIV WT	33
19	15	26	26	18										Ratio (and its reciprocal)	0.5882	1.7		Ratio (and its reciprocal)	0.6061	1.65		Ratio (and its reciprocal)	1	1		Ratio (and its reciprocal)	1.03	0.9706
20	15	26	27	19										95% CI of ratio	0.4537 to 0.7626	1.311 to 2.204		95% CI of ratio	0.4558 to 0.8058	1.241 to 2.194		95% CI of ratio	0.7496 to 1.334	0.7496 to 1.334		95% CI of ratio	0.7436 to 1.427	0.7005 to 1.345
21	15	26	27	19
22	15	27	27	19										Hazard Ratio (Mantel-Haenszel)	A/C	C/A		Hazard Ratio (Mantel-Haenszel)	A/E	E/A		Hazard Ratio (Mantel-Haenszel)	A/F	F/A		Hazard Ratio (Mantel-Haenszel)	C/E	E/C
23	15	27	29	19										Ratio (and its reciprocal)	6.035	0.1657		Ratio (and its reciprocal)	5.165	0.1936		Ratio (and its reciprocal)	0.8472	1.18		Ratio (and its reciprocal)	1.193	0.8382
24	16	27	29	19										95% CI of ratio	4.484 to 8.122	0.1231 to 0.2230		95% CI of ratio	3.795 to 7.029	0.1423 to 0.2635		95% CI of ratio	0.6074 to 1.182	0.8463 to 1.646		95% CI of ratio	0.8424 to 1.690	0.5919 to 1.187
25	16	28	30	19
26	16	28	31	19										Hazard Ratio (logrank)	A/C	C/A		Hazard Ratio (logrank)	A/E	E/A		Hazard Ratio (logrank)	A/F	F/A		Hazard Ratio (logrank)	C/E	E/C
27	16	28	32	19										Ratio (and its reciprocal)	3.407	0.2935		Ratio (and its reciprocal)	3.208	0.3117		Ratio (and its reciprocal)	0.8794	1.137		Ratio (and its reciprocal)	1.166	0.8575
28	16	28	32	19										95% CI of ratio	2.663 to 4.361	0.2293 to 0.3756		95% CI of ratio	2.498 to 4.121	0.2427 to 0.4004		95% CI of ratio	0.6528 to 1.185	0.8442 to 1.532		95% CI of ratio	0.8436 to 1.612	0.6203 to 1.185
29	16	29	33	20
30	16	29	33	20
31	16	29	33	20
32	16	30	33	20
33	16	30	33	20
34	16	31	35	21
35	16	31	36	21
36	16	31	37	21
37	16	31	37	21
38	16	32	38	21
39	17	32	39	22
40	17	32	39	22
41	17	33	39	22
42	17	34	39	22
43	17	34	39	22
44	17	34	39	22
45	17	34	40	22
46	17	34	40	22
47	17	34	40	23
48	17	35	40	23
49	18	35	41	23
50	18	36	42	23
51	18	37	42	23
52	18	37	42	23
53	18	37	43	23
54	18	38	43	23
55	18	38	43	24
56	18	38	43	24
57	18	38	43	25
58	18	38	44	25
59	18	38	45	25
60	18	38	45	25
61	19	39	45	27
62	19	39	47	28
63	19	39	47
64	19	39	48
65	19	39
66	19	39
67	19	39
68	19	39
69	19	39
70	20	40
71	20	40
72	20	40
73	20	41
74	20	42
75	20	42
76	20	43
77	20	43
78	20	44
79	20	44
80	20	46
81	20	46
82	20	48
83	20	49
84	20
85	20
86	20
87	20
88	20
89	20
90	20
91	20
92	20
93	20
94	21
95	21
96	21
97	21
98	21
99	21
100	21
101	21
102	21
103	21
104	21
105	21
106	21
107	21
108	21
109	21
110	21
111	21
112	21
113	21
114	21
115	21
116	21
117	21
118	21
119	21
120	21
121	21
122	21
123	22
124	22
125	22
126	22
127	22
128	22
129	22
130	22
131	22
132	22
133	22
134	22
135	22
136	22
137	22
138	22
139	22
140	22
141	22
142	22
143	22
144	23
145	23
146	23
147	23
148	23
149	23
150	24
151	24
152	24
153	24
154	25
155	25
156	25
157	25
158	26
159	26
160	26
161	27
162	27
163	27
164	28
165	28
166	28
167	28
168	28
169	29
170	29
171	29
172	29
173	29
174	30
175	30
176	31
177	31
178	32
179	32
180	32
181	32
182	32

## Sheet: Fig5c
Melanotic tumour formation - Pimt-RNAi adult		n=biological replicates (animals) for each condition
percentage tumour formation (%)	n=939	n=730	n=77	n=231	n=148
experiment number	control	Pimt-RNAi	Pimt-RNAi,UAS-Pimt(I)	Pimt-RNAi,UAS-Pimt(II)	Pimt-RNAi,UAS-Pimt(III)		Statistics:	Column B	Pimt-RNAi		Column C	Pimt-RNAi,UAS-Pimt(I)		Column D	Pimt-RNAi,UAS-Pimt(II)		Column E	Pimt-RNAi,UAS-Pimt(III)
1	0	0.225806	0	0	0			vs.	vs.		vs.	vs.		vs.	vs.		vs.	vs.
2	0	0.196429	0	0	0.0238095			Column A	control		Column B	Pimt-RNAi		Column B	Pimt-RNAi		Column B	Pimt-RNAi
3	0	0.146789	0	0	0
4	0	0.126437	0	0.0175439	0.0192308			Mann Whitney test			Mann Whitney test			Mann Whitney test			Mann Whitney test
5	0	0.163265		0	0			P value	<0.0001		P value	0.0011		P value	<0.0001		P value	0.0003
6	0	0.176471		0				Exact or approximate P value?	Exact		Exact or approximate P value?	Exact		Exact or approximate P value?	Exact		Exact or approximate P value?	Exact
7	0	0.142857		0				P value summary	****		P value summary	**		P value summary	****		P value summary	***
8	0	0.233333		0				Significantly different (P < 0.05)?	Yes		Significantly different (P < 0.05)?	Yes		Significantly different (P < 0.05)?	Yes		Significantly different (P < 0.05)?	Yes
9	0	0.125						One- or two-tailed P value?	Two-tailed		One- or two-tailed P value?	Two-tailed		One- or two-tailed P value?	Two-tailed		One- or two-tailed P value?	Two-tailed
10	0	0.15						Sum of ranks in column A,B	91 , 234		Sum of ranks in column B,C	126 , 10		Sum of ranks in column B,D	174 , 36		Sum of ranks in column B,E	138 , 15
11	0	0.177083						Mann-Whitney U	0		Mann-Whitney U	0		Mann-Whitney U	0		Mann-Whitney U	0
12	0	0.163793
13	0							Difference between medians			Difference between medians			Difference between medians			Difference between medians
								Median of column A	0.000, n=13		Median of column B	0.1635, n=12		Median of column B	0.1635, n=12		Median of column B	0.1635, n=12
								Median of column B	0.1635, n=12		Median of column C	0.000, n=4		Median of column D	0.000, n=8		Median of column E	0.000, n=5
								Difference: Actual	0.1635		Difference: Actual	-0.1635		Difference: Actual	-0.1635		Difference: Actual	-0.1635
								Difference: Hodges-Lehmann	0.1635		Difference: Hodges-Lehmann	-0.1635		Difference: Hodges-Lehmann	-0.1633		Difference: Hodges-Lehmann	-0.153

## Sheet: Fig6e
Tumour size - adult midgut	n=biological replicates (animals) for each condition
total GFP area per area (arb. units)	n=15	n=15	n=10	n=9			Statistics:	Column B	esgTS>UAS-GFP,Notch-RNAi + Pimt-RNAi Female anterior gut					Column D	esgTS>UAS-GFP,Notch-RNAi + Pimt-RNAi Female posterior gut
	esgTS>UAS-GFP,Notch-RNAi + control	esgTS>UAS-GFP,Notch-RNAi + Pimt-RNAi	esgTS>UAS-GFP,Notch-RNAi + control	esgTS>UAS-GFP,Notch-RNAi + Pimt-RNAi				vs.	vs.					vs.	vs.
	Female anterior gut	Female anterior gut	Female posterior gut	Female posterior gut				Column A	esgTS>UAS-GFP,Notch-RNAi + control Female anterior gut					Column C	esgTS>UAS-GFP,Notch-RNAi + control Female posterior gut
	358.047	1462.19	49318	83813.5
	94.9223	9387.24	12248.7	56441				Mann Whitney test						Mann Whitney test
	240.198	6982.25	92114	68465.8				P value	<0.0001					P value	0.0009
	59.3533	1485.12	26073.7	112707				Exact or approximate P value?	Exact					Exact or approximate P value?	Exact
	199.487	48595.9	41102.4	99672.2				P value summary	****					P value summary	***
	355.476	40197.6	33916.8	74148.1				Significantly different (P < 0.05)?	Yes					Significantly different (P < 0.05)?	Yes
	314.55	51437.2	33916.8	81549.6				One- or two-tailed P value?	Two-tailed					One- or two-tailed P value?	Two-tailed
	170.988	38576.2	42110.7	50785.9				Sum of ranks in column A,B	122 , 343					Sum of ranks in column C,D	62 , 128
	180.417	32704.7	704.652	66020.9				Mann-Whitney U	2					Mann-Whitney U	7
	532.893	33772.2	50695
	114.85	765.806						Difference between medians						Difference between medians
	157.275	397.688						Median of column A	180.4, n=15					Median of column C	37510, n=10
	163.918	19616.6						Median of column B	31224, n=15					Median of column D	74148, n=9
	454.041	31223.6						Difference: Actual	31043					Difference: Actual	36638
	149.133	62262.6						Difference: Hodges-Lehmann	31043					Difference: Hodges-Lehmann	39693

[truncated: 6 more sheets: Fig6g, FigS2b, FigS2d, FigS3b, FigS3c, FigS4b]
